# Supplementary material for: A high resolution map of a cyanobacterial transcriptome
Source: Genome Biol. 2011 May 25;12(5):R47. doi: 10.1186/gb-2011-12-5-r47 (PMC3219970; doi:10.1186/gb-2011-12-5-r47)
Supplement: Additional file 1 — Tables S1 to S4. All genome positions and strands are relative to GenBank CP000100. Table S1 - all annotated transcripts: column A, transcript ID number; column B, strand (1 is plus strand, 0 is minus strand); column C, first ORF on transcript; column D, last ORF on transcript; column E, predicted 5' transcription start site; column F, predicted 3' end; column G, length of transcript; column H, is the transcript an mRNA? (all transcripts that included any rRNA or tRNA were not considered as mRNA; Materials and methods); column I, the number of ORFs per transcript; column J, length of 5' UTR; column K, length of 3' UTR; column L, mean of the raw RNA sequencing reads over the full transcript; column M, number of transcripts per cell assuming a total of 1,500 mRNAs per cell. Table S2 - all non-coding transcripts: column A, non-coding transcript ID number; column B, predicted 5' transcription start site; column C, predicted 3' end; column D, strand (1 is plus strand, 0 is minus strand); column E, mean of the raw RNA sequencing reads over the full non-coding transcript; column F, length of non-coding transcript; column G, percent overlap that a non-coding transcript has with an ORF that was designated as not transcribed (designated when mean RNA sequencing coverage of ORF is less than two reads per nucleotide); column H, percentage of non-coding transcript that is antisense to an annotated transcript; column I, does the non-coding transcript pass the high confidence criteria? (Materials and methods); column J, does the non-coding transcript pass the circadian criteria? (Materials and methods); column K, the difference in gene expression of the non-coding transcript in the dusk versus dawn circadian timepoints calculated by tiling microarray (all probes internal to the non-coding transcript were used to make this calculation); column L, RFAM homology. Table S3 - all RNA polymerase peaks: column A, peak ID number; column B, start of peak; column C, end of peak; column D, p [file gb-2011-12-5-r47-S1.XLSX]

## Sheet: Table S1
Transcript ID	Strand	1st ORF on transcript	Last ORF on transcript	5' TSS	3' End	Length	Is mRNA?	ORFs per transcript	5' UTR length	3' UTR length	Mean RNA sequencing over transcript	mRNA / cell
1	0	637798646	637798643	235367	232565	2803	1	4	25	0	23.4934	0.784117
2	0	637798708	637798708	301482	299962	1521	1	1	35	46	2.66798	0.0890467
3	0	637799453	637799453	1046366	1045940	427	1	1	10	75	5.94614	0.198459
4	0	637799832	637799832	1452478	1451255	1224	1	1	102	0	5.2933	0.17667
5	0	637800254	637800254	1886374	1884286	2089	1	1	24	148	90.2609	3.01255
6	0	637800765	637800765	2388599	2386163	2437	1	1	23	41	7.07509	0.236139
7	1	640711017	640711017	121282	121353	70	0	1	0	1	17805.7	0
8	1	640711018	640711018	123940	124014	73	0	1	0	1	142.787	0
9	1	637798557	637798557	152497	154953	2455	1	1	30	36	4.99674	0.166772
10	1	637798726	637798726	316991	318015	1023	1	1	19	7	3.1561	0.105338
11	1	637798986	637798987	558363	560960	2596	1	2	45	195	19.5966	0.654058
12	1	637799174	637799175	752393	754579	2185	1	2	181	26	17.1637	0.572856
13	1	637799217	637799217	795123	795885	761	1	1	0	73	73.7549	2.46165
14	1	637799483	637799483	1072232	1073241	1008	1	1	46	28	7.17426	0.239448
15	1	637799663	637799663	1254722	1255252	529	1	1	17	10	8.42938	0.281339
16	1	637799962	637799962	1589184	1590232	1047	1	1	20	9	2.55195	0.0851742
17	1	637800262	637800263	1893887	1894538	650	1	2	17	35	55.9985	1.86901
18	1	640711046	637800395	2025281	2025847	565	0	2	0	107	5336.8	0
19	1	637800457	637800457	2081448	2082816	1367	1	1	58	87	6.69175	0.223344
20	1	637800463	637800463	2085551	2085833	281	1	1	33	4	11.4311	0.381525
21	1	640711057	640711057	2513976	2514058	81	0	1	0	1	113911	0
22	1	637800925	637800925	2558210	2558735	524	1	1	46	144	27.154	0.906293
23	0	637798906	637798906	488421	487221	1201	1	1	51	154	6.8443	0.228436
24	0	640711041	640711041	1421319	1421237	83	0	1	0	1	147175	0
25	1	637798905	637798905	484577	487098	2520	1	1	8	0	2.7391	0.0914202
26	1	637799250	637799250	828495	829535	1039	1	1	87	300	251.66	8.39942
27	0	637798733	637798729	323628	319708	3921	1	4	213	338	393.949	13.1485
28	0	637799409	637799409	998454	997897	558	1	1	0	15	2.82616	0.0943262
29	0	637800909	637800909	2541222	2539736	1487	1	1	41	171	12.3073	0.41077
30	1	637799110	637799111	691033	691787	753	1	1	52	61	99.4781	3.32019
31	1	637799379	637799379	967479	968848	1368	1	1	116	0	3.34672	0.1117
32	0	637798495	640711016	88636	87724	913	0	1	21	1	35701.6	0
33	0	637798619	637798619	216189	215564	626	1	1	1	79	3.95687	0.132065
34	0	637798797	637798796	385275	382249	3027	1	2	150	54	9.65378	0.322205
35	0	637798827	637798826	411978	409949	2030	1	2	32	2	5.89852	0.196869
36	0	637799080	637799080	664452	664005	448	1	1	6	301	24.625	0.821885
37	0	637799205	637799205	785167	784844	324	1	1	0	0	5.07099	0.16925
38	0	637799366	637799366	956734	955647	1088	1	1	20	0	2.13511	0.0712616
39	0	637799467	637799467	1059150	1057543	1608	1	1	36	0	3.66853	0.122441
40	0	637799575	637799575	1174990	1173872	1119	1	1	100	41	6.70331	0.22373
41	0	637799591	637799591	1199239	1198844	396	1	1	0	0	107.134	3.57571
42	0	637799647	637799647	1241517	1240539	979	1	1	106	18	12.1757	0.406377
43	0	637799656	637799656	1249346	1248567	780	1	1	19	26	4.72051	0.157552
44	0	637799714	637799713	1306242	1305460	783	1	2	10	0	3.09834	0.10341
45	0	637800021	637800020	1655943	1652273	3671	1	1	109	459	15.4691	0.516297
46	0	637800362	637800362	1998193	1995553	2641	1	1	0	43	12.6952	0.423715
47	0	637800511	637800511	2143346	2142268	1079	1	1	36	11	5.88786	0.196514
48	0	637800560	637800560	2197176	2196264	913	1	1	48	10	4.3012	0.143557
49	1	637798601	637798601	195581	196286	704	1	1	49	228	9.35694	0.312298
50	1	637798744	637798747	333485	336207	2721	1	4	32	2	6.6838	0.223079
51	1	637798828	637798828	412118	413350	1231	1	1	29	61	15.7332	0.525111
52	1	637798926	637798926	504368	505571	1202	1	1	25	15	3.69934	0.123469
53	1	637799115	637799117	694052	696774	2721	1	3	20	204	10.7756	0.359648
54	1	637799229	637799231	806812	809892	3079	1	2	81	534	15.5959	0.52053
55	1	637799462	637799462	1054690	1055301	610	1	1	32	22	6.0098	0.200584
56	1	637799823	637799823	1436135	1437889	1753	1	1	19	197	4.62906	0.1545
57	1	637800077	637800077	1707859	1708435	575	1	1	22	21	6.99307	0.233401
58	1	637800128	637800128	1756865	1757137	271	1	1	33	0	3.6044	0.120301
59	1	637800408	637800413	2035711	2040202	4490	1	4	19	159	4.50134	0.150237
60	1	637800491	637800492	2118041	2121371	3329	1	2	21	0	8.31462	0.277509
61	1	637800854	637800855	2479032	2481029	1996	1	2	19	91	7.22172	0.241033
62	1	637801063	637801063	2691605	2692583	977	1	1	21	427	23.2605	0.776343
63	0	637798993	637798993	567475	566121	1355	1	1	87	47	65.6863	2.19235
64	0	637799305	637799298	896561	888338	8224	1	8	108	102	101.608	3.39128
65	0	637799499	637799499	1085562	1085118	445	1	1	0	139	5.2764	0.176106
66	0	637799526	637799526	1118831	1117103	1729	1	1	280	0	9.26489	0.309226
67	0	637800013	637800013	1644454	1643974	481	1	1	18	37	3.72557	0.124345
68	0	637800024	637800022	1659057	1655952	3106	1	3	35	29	15.7692	0.526312
69	0	637800571	637800565	2206836	2201557	5280	1	4	32	141	43.3498	1.44685
70	1	637798450	637798450	41470	43477	2006	1	1	25	0	3.26145	0.108854
71	1	637799157	637799158	735625	738155	2529	1	2	26	0	4.48637	0.149737
72	1	637799322	637799323	915498	916946	1447	1	2	90	199	254.445	8.49238
73	1	637799357	637799357	944547	945402	854	1	1	71	158	11.4965	0.383708
74	1	637800129	637800129	1757155	1758315	1159	1	1	0	0	2.95952	0.098777
75	1	637800806	637800809	2424483	2428739	4255	1	4	39	0	12.2607	0.409215
76	0	637798461	637798460	57927	56423	1505	1	2	21	0	9.31694	0.310963
77	0	637799089	637799089	672657	671621	1037	1	1	195	461	56.3481	1.88068
78	0	637799289	637799289	874239	873108	1132	1	1	43	0	3.86396	0.128964
79	1	637798441	637798441	35341	36126	784	1	1	0	0	2.20102	0.0734613
80	1	637799172	637799173	751095	752381	1285	1	2	182	0	9.12665	0.304612
81	1	637799700	637799700	1295129	1295801	671	1	1	0	376	29.4354	0.982436
82	1	637800198	637800198	1824612	1825011	398	1	1	36	76	91.3775	3.04982
83	1	637800328	637800328	1959524	1960816	1291	1	1	0	0	2.41067	0.0804588
84	1	637800603	637800604	2241057	2243337	2279	1	2	63	686	69.4871	2.3192
85	1	637800797	637800797	2416354	2417930	1575	1	1	33	350	23.0856	0.770506
86	0	637798420	637798420	14280	13577	704	1	1	32	0	2.25426	0.0752384
87	0	637798498	637798497	90953	89543	1411	1	2	23	172	9.05882	0.302348
88	0	637798525	637798525	119323	118730	594	1	1	31	5	2.74411	0.0915875
89	0	637798549	637798546	146189	142107	4083	1	4	206	126	19.8949	0.664014
90	0	637798584	637798583	176513	174709	1805	1	2	42	0	5.97895	0.199554
91	0	637798615	637798615	212451	211811	641	1	1	1	13	2.99844	0.100076
92	0	637798675	637798674	265943	264465	1479	1	2	86	17	3.85396	0.12863
93	0	637798688	637798686	279505	275749	3757	1	3	83	19	16.4389	0.548666
94	0	637798794	637798794	382021	380830	1192	1	1	30	40	2.71309	0.0905522
95	0	637798810	637798808	398737	396679	2059	1	3	228	193	14.1059	0.470799
96	0	637798819	637798817	403768	402178	1591	1	3	0	13	17.6889	0.590385
97	0	637798821	637798821	406164	404889	1276	1	1	19	279	27.5415	0.919228
98	0	640711022	640711022	424984	424910	75	0	1	0	1	5736.45	0
99	0	637798894	637798894	474207	473353	855	1	1	35	157	18.0491	0.602409
100	0	637798896	637798896	477065	475660	1406	1	1	21	5	11.1778	0.373071
101	0	637798908	637798907	489505	488464	1042	1	2	22	6	3.90691	0.130397
102	0	637798918	637798917	497597	495929	1669	1	2	18	1	14.0162	0.467805
103	0	637798924	637798918	504419	496472	7948	1	6	86	130	11.4094	0.380801
104	0	637799041	637799041	622355	622078	278	1	1	15	56	4.31295	0.143949
105	0	637799071	637799071	655359	653854	1506	1	1	84	0	5.37915	0.179535
106	0	637799189	637799188	766197	764961	1237	1	2	0	23	9.61843	0.321025
107	0	637799245	637799244	823267	821754	1514	1	2	26	3	9.1321	0.304794
108	0	637799358	637799358	945655	945125	531	1	1	16	164	13.9284	0.464876
109	0	637799359	637799359	947795	945879	1917	1	1	22	185	16.254	0.542496
110	0	637799385	637799385	973966	973320	647	1	1	20	39	4.03555	0.134691
111	0	637799388	637799388	976218	975233	986	1	1	23	135	7.47667	0.249542
112	0	637799408	637799406	997865	996129	1737	1	3	43	151	19.3057	0.644348
113	0	637799437	637799437	1032471	1031697	775	1	1	13	0	4.05161	0.135227
114	0	637799494	637799493	1082954	1080988	1967	1	2	103	11	3.76716	0.125733
115	0	637799516	637799516	1108337	1107462	876	1	1	63	15	13.1199	0.437889
116	0	637799520	637799520	1112569	1111873	697	1	1	34	45	3.4505	0.115164
117	0	637799547	637799547	1140640	1138388	2253	1	1	17	76	9.75988	0.325746
118	0	637799640	637799635	1236170	1234287	1884	1	6	80	51	10.6019	0.35385
119	0	637799693	637799691	1287890	1284168	3723	1	3	55	55	5.60381	0.187033
120	0	637799746	637799746	1345999	1344451	1549	1	1	16	132	12.4422	0.415272
121	0	637799870	637799870	1492297	1491575	723	1	1	7	221	33.538	1.11937
122	0	637799890	637799890	1511569	1510962	608	1	1	41	0	8.52138	0.28441
123	0	637799892	637799891	1512599	1511592	1008	1	2	21	0	27.8095	0.928172
124	0	637799930	637799927	1548124	1545278	2847	1	4	19	104	9.87179	0.329482
125	0	637800015	637800015	1648244	1646774	1471	1	1	33	49	3.93746	0.131417
126	0	637800085	637800085	1716665	1716091	575	1	1	27	98	9.51826	0.317682
127	0	637800104	637800104	1735893	1735117	777	1	1	34	38	8.74003	0.291708
128	0	637800116	637800113	1747153	1744235	2919	1	2	0	46	17.125	0.571566
129	0	637800134	637800134	1764576	1763620	957	1	1	124	92	11.1118	0.370868
130	0	637800172	637800170	1804354	1802674	1681	1	3	135	12	11.5788	0.386455
131	0	637800186	637800186	1818980	1817563	1418	1	1	18	215	27.275	0.910333
132	0	637800190	637800187	1820856	1818720	2137	1	4	78	270	51.1624	1.7076
133	0	637800228	637800226	1854753	1853308	1446	1	3	24	0	15.9405	0.532032
134	0	637800232	637800232	1863111	1861754	1358	1	1	45	77	7.12224	0.237712
135	0	637800285	637800284	1911590	1910190	1401	1	2	32	35	4.29979	0.14351
136	0	637800323	637800322	1955320	1953063	2258	1	2	96	11	39.9327	1.3328
137	0	637800437	637800437	2063443	2062388	1056	1	1	9	0	2.43277	0.0811961
138	0	637800496	637800496	2129310	2127819	1492	1	1	7	42	5.55697	0.18547
139	0	637800507	637800507	2139856	2138585	1272	1	1	36	0	3.71462	0.123979
140	0	637800508	637800508	2140684	2139881	804	1	1	17	10	5.04353	0.168333
141	0	637800578	637800578	2213476	2212970	507	1	1	0	0	4.47929	0.149501
142	0	637800639	637800638	2273051	2270973	2079	1	2	49	0	2.71092	0.0904798
143	0	640711049	637800644	2281288	2277766	3523	0	3	0	150	3787.9	0
144	0	637800732	637800731	2355922	2353797	2126	1	2	74	64	7.92192	0.264402
145	0	637800812	637800811	2430794	2429726	1069	1	2	27	45	7.71936	0.257642
146	0	637800815	637800814	2433562	2432378	1185	1	2	108	223	37.8574	1.26353
147	0	637800877	637800876	2500957	2499675	1283	1	2	29	123	9.53546	0.318256
148	0	637800888	637800888	2517716	2515451	2266	1	1	22	93	40.5066	1.35195
149	0	637800982	637800982	2613919	2612868	1052	1	1	30	122	7.29373	0.243436
150	0	637801007	637801002	2636398	2632134	4265	1	6	44	0	9.84549	0.328604
151	1	637798409	637798409	4534	6411	1876	1	1	62	334	31.3397	1.046
152	1	637798522	637798522	114274	115286	1011	1	1	25	13	4.16584	0.139039
153	1	637798533	637798533	126282	127112	829	1	1	108	54	12.7714	0.426258
154	1	637798543	637798545	138090	142165	4074	1	2	25	59	58.8886	1.96547
155	1	637798664	637798664	254876	255352	475	1	1	18	18	6.64361	0.221737
156	1	637798684	637798685	273642	275758	2115	1	2	15	0	3.48607	0.116351
157	1	637798857	637798857	440636	441358	721	1	1	34	59	3.87967	0.129488
158	1	637798960	637798960	534049	535283	1233	1	1	18	98	6.10526	0.20377
159	1	637799091	637799091	673675	674214	538	1	1	110	106	336.974	11.2469
160	1	637799422	637799423	1013868	1016126	2257	1	2	20	139	165.802	5.53382
161	1	637799426	637799426	1017022	1018274	1251	1	1	22	151	6.63208	0.221353
162	1	637799484	637799489	1073253	1078492	5238	1	4	0	8	5.92805	0.197855
163	1	637799634	637799634	1233936	1234211	274	1	1	0	0	10.2101	0.340774
164	1	637799717	637799717	1308948	1310927	1978	1	1	82	65	15.5439	0.518795
165	1	637799848	637799849	1468096	1472018	3921	1	2	248	35	11.1066	0.370693
166	1	637799863	637799863	1484524	1485033	508	1	1	25	47	49.9255	1.66632
167	1	637799880	637799880	1501317	1502365	1047	1	1	26	60	7.93804	0.26494
168	1	637800037	637800038	1668103	1670627	2523	1	2	33	2	6.36396	0.212404
169	1	637800247	637800248	1875250	1876277	1026	1	2	18	34	5.39105	0.179932
170	1	637800356	637800356	1990369	1991188	818	1	1	25	336	26.0512	0.869487
171	1	637800392	640711046	2023983	2025366	1382	0	3	20	1	2165.53	0
172	1	637800432	637800432	2057797	2058352	554	1	1	22	219	46.8957	1.56519
173	1	637800448	637800448	2072056	2072826	769	1	1	37	20	4.46433	0.149002
174	1	637800477	637800478	2101102	2103073	1970	1	2	16	51	2.97465	0.0992819
175	1	637800495	637800495	2126401	2127981	1579	1	1	0	117	5.04997	0.168548
176	1	637800556	637800556	2191993	2192936	942	1	1	32	3	2.63665	0.0880011
177	1	637800574	637800575	2208017	2209232	1214	1	2	137	82	6.90296	0.230394
178	1	637800617	637800619	2252055	2254664	2608	1	3	906	160	10.9812	0.36651
179	1	637800635	637800635	2267915	2268414	498	1	1	20	57	33.396	1.11463
180	1	637800637	637800637	2269212	2270956	1743	1	1	82	55	5.66819	0.189182
181	1	637800687	637800688	2305903	2307440	1536	1	2	58	22	11.5449	0.385322
182	1	637800725	637800725	2345083	2347311	2227	1	1	10	71	3.39166	0.1132
183	1	637800769	637800770	2390070	2391011	940	1	2	51	67	26.7898	0.894138
184	1	637800771	637800772	2391091	2392490	1398	1	2	18	150	13.0143	0.434366
185	1	637800915	637800915	2546827	2547600	772	1	1	23	43	8.7416	0.29176
186	1	637800919	637800919	2551597	2552565	967	1	1	100	101	10.1796	0.339754
187	1	637800983	637800983	2613976	2614616	639	1	1	22	238	7.73167	0.258053
188	1	637801000	637801000	2628487	2629560	1072	1	1	0	0	2.18343	0.0728742
189	1	637801062	637801062	2691079	2691501	421	1	1	25	77	22.4823	0.75037
190	0	637798556	637798555	151951	150187	1765	1	2	33	0	4.46459	0.14901
191	0	637799179	637799179	757924	757356	569	1	1	329	0	16.4253	0.548212
192	0	637799704	637799704	1299183	1298515	669	1	1	26	115	20.0942	0.670664
193	0	637799737	637799733	1334160	1330715	3446	1	4	78	37	9.91555	0.330942
194	0	637800153	637800153	1783922	1783194	729	1	1	19	56	4.93416	0.164683
195	0	637800258	637800255	1891859	1886477	5383	1	4	71	0	4.43061	0.147876
196	0	637800552	637800549	2188470	2184670	3801	1	4	16	70	6.19311	0.206701
197	0	637801065	637801064	2693852	2692127	1726	1	2	95	26	5.9241	0.197723
198	1	637798444	637798445	37103	39048	1944	1	2	27	41	17.2965	0.577289
199	1	637798662	637798662	252873	254114	1240	1	1	0	15	8.67874	0.289662
200	1	637799015	637799015	592890	593710	819	1	1	0	77	47.3459	1.58022
201	1	637799213	637799213	792003	792514	510	1	1	7	244	32.7617	1.09346
202	1	637799621	637799621	1222619	1223615	995	1	1	79	120	7.22768	0.241232
203	1	637799622	637799622	1223689	1224259	569	1	1	32	38	9.79335	0.326863
204	1	637799756	637799758	1355765	1361316	5550	1	2	22	215	6.15202	0.20533
205	1	637800479	637800479	2103270	2104528	1257	1	1	0	20	2.46307	0.0822074
206	1	637800776	637800776	2394621	2395962	1340	1	1	215	35	2.7541	0.0919209
207	1	637798421	637798421	15017	15635	617	1	1	3	31	3.8546	0.128651
208	1	637798711	637798711	303531	304388	856	1	1	284	343	18.7413	0.625509
209	1	637799534	637799535	1125340	1126740	1399	1	2	33	0	3.82013	0.127501
210	1	637799536	637799536	1126884	1127673	788	1	1	17	146	20.4722	0.68328
211	0	637800010	637800010	1642171	1640228	1944	1	1	138	33	7.03189	0.234697
212	1	637800859	637800859	2484135	2484449	313	1	1	2	28	2.74286	0.0915458
213	0	637798755	637798755	342844	341831	1014	1	1	401	52	10.7406	0.35848
214	0	637798992	637798992	566096	565318	779	1	1	17	36	10.7843	0.359939
215	0	637799248	637799248	826071	825198	874	1	1	66	205	3.38215	0.112883
216	0	637799420	637799420	1013736	1011817	1920	1	1	0	69	6.81562	0.227479
217	0	637799428	637799427	1021203	1018664	2540	1	2	17	240	3.91457	0.130653
218	0	637799560	637799560	1155962	1155610	353	1	1	0	44	2.77054	0.0924696
219	0	637799679	637799678	1274439	1273558	882	1	2	179	63	403.89	13.4803
220	0	637799981	637799981	1605813	1604265	1549	1	1	175	54	9.3654	0.31258
221	0	637800280	637800277	1906834	1903434	3401	1	4	0	224	18.9215	0.631525
222	0	637800289	637800288	1916102	1913096	3007	1	2	266	760	30.7017	1.0247
223	0	637800455	637800455	2080140	2079447	694	1	1	0	46	186.452	6.22305
224	0	637800704	637800703	2326912	2325965	948	1	2	80	96	22.3776	0.746877
225	0	637800793	637800793	2413259	2412526	734	1	1	333	62	97.346	3.24903
226	1	637798418	637798418	12286	13053	766	1	1	35	25	8.19922	0.273658
227	1	637798982	637798982	555549	556442	892	1	1	63	0	4.32103	0.144219
228	1	637799470	637799473	1060891	1063668	2776	1	4	0	105	533.575	17.8086
229	1	637799475	637799478	1064646	1068489	3842	1	3	0	1001	42.469	1.41745
230	1	637799721	637799721	1313543	1313996	452	1	1	18	67	5.89648	0.196801
231	1	637799841	637799841	1460822	1461926	1103	1	1	25	57	3.17738	0.106048
232	1	637799845	637799845	1464879	1465717	837	1	1	62	21	2.78903	0.093087
233	1	637800025	637800033	1659081	1667052	7970	1	9	38	22	22.1756	0.740135
234	1	637800266	637800266	1895669	1896322	652	1	1	38	97	5.55352	0.185354
235	1	637800290	637800290	1916535	1917884	1348	1	1	85	68	62.4185	2.08328
236	1	637800354	637800354	1989698	1989894	195	1	1	31	76	668.442	22.3099
237	1	637800702	637800702	2324983	2325976	992	1	1	537	52	106.979	3.57053
238	1	637801057	637801058	2685047	2687350	2302	1	2	4	35	6.12326	0.20437
239	0	637798493	637798492	86493	82871	3623	1	2	18	0	9.3867	0.313291
240	0	637798537	637798537	132540	129670	2871	1	1	45	0	3.12748	0.104383
241	0	637799197	637799196	776546	772571	3976	1	2	26	14	6.08275	0.203018
242	0	637799661	637799660	1253515	1251874	1642	1	2	26	56	65.6711	2.19184
243	0	637799752	637799752	1351449	1350414	1036	1	1	16	0	2.99421	0.0999349
244	0	637800301	637800301	1931204	1930340	865	1	1	22	135	12.3769	0.413091
245	0	637800349	637800349	1985128	1984245	884	1	1	47	402	53.595	1.78879
246	0	637800427	637800426	2052859	2051884	976	1	2	28	7	40.6578	1.357
247	0	637800636	637800636	2269154	2268382	773	1	1	0	41	2.19276	0.0731855
248	0	637800699	637800698	2321992	2318286	3707	1	2	12	49	9.36499	0.312566
249	0	637800805	637800805	2424690	2422903	1788	1	1	244	98	5.46029	0.182243
250	0	637800901	637800898	2532028	2526835	5194	1	4	70	141	21.2817	0.710298
251	0	637800961	637800960	2592198	2590211	1988	1	2	75	45	14.3521	0.479017
252	1	637798414	637798414	8938	10272	1333	1	1	26	106	10.6232	0.354561
253	1	637798654	637798654	244642	245832	1189	1	1	0	0	3.89924	0.130141
254	1	637798665	637798665	255437	255860	422	1	1	37	54	61.0967	2.03917
255	1	637798897	637798897	477172	479605	2432	1	1	223	165	12.1007	0.403872
256	1	637799383	637799384	971780	973421	1640	1	2	76	71	10.9659	0.365998
257	1	637799673	637799673	1268332	1269671	1338	1	1	33	8	3.38134	0.112856
258	1	637799681	637799681	1275511	1276834	1322	1	1	45	1	2.86782	0.0957167
259	1	637799800	637799800	1406616	1407034	417	1	1	41	42	3.63484	0.121317
260	1	637799819	637799820	1432834	1434372	1537	1	2	19	0	7.64198	0.255059
261	1	637800016	637800016	1648183	1648786	602	1	1	27	40	4.66391	0.155663
262	1	637800059	637800059	1692219	1692957	737	1	1	46	0	2.78755	0.0930375
263	1	637800209	637800210	1835596	1836928	1331	1	2	0	134	5.3841	0.1797
264	1	637800341	637800341	1972742	1973413	670	1	1	90	0	8.84673	0.295269
265	1	637800414	637800414	2040450	2040942	491	1	1	24	91	55.7748	1.86154
266	1	637800922	637800924	2554961	2558207	3245	1	3	42	91	14.5442	0.485428
267	0	637799234	637799233	812814	810101	2714	1	2	91	80	4.08106	0.13621
268	0	637800446	637800446	2071216	2070344	873	1	1	50	4	4.97251	0.165963
269	1	637800439	637800439	2064105	2065001	895	1	1	75	105	3.20959	0.107123
270	1	637800832	637800834	2451329	2457162	5832	1	3	55	61	4.45783	0.148785
271	1	637800985	637800985	2615756	2619110	3353	1	1	55	0	4.73383	0.157997
272	0	637798754	637798754	341785	340583	1203	1	1	17	115	19.4522	0.649238
273	0	637798813	637798813	400694	399933	762	1	1	23	496	51.9278	1.73315
274	0	637798904	637798903	484524	483622	903	1	2	20	12	18.0819	0.603504
275	0	637799077	637799077	662999	662165	835	1	1	21	67	5.85988	0.19558
276	0	637799112	637799112	692744	691766	979	1	1	0	58	92.7457	3.09548
277	0	640711037	637799398	989730	988066	1665	0	3	0	8	7817.47	0
278	0	637799416	637799416	1005464	1005181	284	1	1	32	75	134.979	4.50506
279	0	637799606	637799605	1211558	1209962	1597	1	2	29	69	33.8065	1.12833
280	0	637799833	637799833	1453210	1452599	612	1	1	106	128	20.0588	0.669484
281	0	637800112	637800111	1744202	1743034	1169	1	2	36	155	32.9581	1.10001
282	0	637800118	637800118	1748937	1747623	1315	1	1	79	219	11.0586	0.369091
283	0	637800468	637800466	2092338	2090084	2255	1	3	117	4	17.7805	0.593443
284	0	637800494	637800493	2126269	2121474	4796	1	2	233	47	969.138	32.346
285	0	637800566	637800561	2202518	2197267	5252	1	6	9	23	54.6502	1.82401
286	0	637800696	637800696	2316536	2315997	540	1	1	49	65	53.2574	1.77752
287	0	637800757	637800757	2377768	2377026	743	1	1	65	81	82.856	2.76541
288	0	637800775	637800775	2394792	2394295	498	1	1	24	0	3.61044	0.120502
289	0	637800785	637800785	2405650	2404547	1104	1	1	100	50	5.73279	0.191338
290	0	637800914	637800913	2546705	2545468	1238	1	2	119	0	27.2908	0.910859
291	0	637801020	637801018	2650051	2647628	2424	1	3	19	0	8.18069	0.273039
292	1	637798507	637798508	101141	103351	2209	1	2	118	114	39.0886	1.30462
293	1	637798616	637798617	212474	214384	1909	1	2	22	0	3.96442	0.132317
294	1	637799195	637799195	770130	772797	2666	1	1	1	204	12.4678	0.416125
295	1	637799307	637799307	896574	901397	4822	1	1	174	39	65.5234	2.18691
296	1	637799361	637799362	950193	952740	2546	1	2	44	0	19.1856	0.640341
297	1	637799512	637799514	1102054	1104620	2565	1	2	50	50	65.8002	2.19615
298	1	640711039	640711039	1174969	1175043	73	0	1	0	1	23229.3	0
299	1	637799897	637799899	1518990	1521363	2372	1	3	4	0	15.6415	0.522053
300	1	637800043	637800043	1675408	1678942	3533	1	1	48	73	13.9021	0.463998
301	1	637800181	637800181	1812770	1813884	1113	1	1	44	51	135.814	4.53295
302	1	637800182	637800183	1814067	1815833	1765	1	2	25	0	28.9768	0.967131
303	1	637800274	637800276	1901752	1903694	1941	1	3	20	37	9.63973	0.321736
304	1	637800554	637800554	2189096	2190916	1819	1	1	45	0	7.81713	0.260905
305	1	637800595	637800595	2232968	2234022	1053	1	1	11	0	2.93365	0.0979136
306	1	640711051	640711051	2318309	2318382	72	0	1	0	1	118520	0
307	1	637800841	637800841	2467567	2469228	1660	1	1	121	95	6.52407	0.217748
308	1	637800962	637800963	2592269	2594283	2013	1	2	16	125	11.4521	0.382226
309	0	637799444	637799444	1039108	1038106	1003	1	1	10	0	3.48355	0.116267
310	0	637800581	637800579	2216310	2213482	2829	1	3	23	177	6.25133	0.208645
311	0	640711067	637801030	2666924	2662164	4761	0	5	0	5	1416.15	0
312	1	637800139	637800140	1767933	1768738	804	1	2	20	56	7.39826	0.246925
313	0	637798603	637798602	198957	196019	2939	1	2	24	75	8.57503	0.286201
314	0	637798762	637798760	349217	346811	2407	1	3	71	21	11.2792	0.376455
315	0	637798951	637798951	526833	526223	611	1	1	20	27	5.60556	0.187092
316	0	637799054	637799053	636694	634074	2621	1	2	24	15	6.17245	0.206012
317	0	637799584	637799584	1192560	1189283	3278	1	1	112	22	9.1388	0.305017
318	0	637799779	637799779	1381359	1381015	345	1	1	28	17	7.89565	0.263526
319	0	637799844	637799843	1464861	1463651	1211	1	2	44	0	10.5161	0.350986
320	0	637799939	637799938	1556563	1554674	1890	1	2	50	165	25.9238	0.865235
321	0	637800261	637800261	1893788	1892931	858	1	1	53	76	454.758	15.178
322	0	637800273	637800272	1901674	1899697	1978	1	1	73	159	513.206	17.1288
323	0	637800282	637800282	1908933	1907478	1456	1	1	88	0	5.30151	0.176944
324	0	637800456	637800456	2081412	2080210	1203	1	1	21	0	6.21696	0.207498
325	0	637800828	637800828	2447793	2447112	682	1	1	21	232	21.5587	0.719543
326	0	640711055	640711055	2447996	2447896	101	0	1	0	0	98008.9	0
327	0	637800886	637800886	2513952	2510017	3936	1	1	79	2423	14.0198	0.467926
328	1	637798496	637798496	88715	89885	1169	1	1	20	167	7.31853	0.244264
329	1	637798642	637798642	231983	232810	826	1	1	35	253	11.9529	0.398941
330	1	637798948	637798949	524352	526210	1857	1	2	15	1148	8.88704	0.296614
331	1	637799194	637799194	769569	770038	468	1	1	5	0	2.36596	0.0789663
332	1	637799509	637799509	1097757	1099206	1448	1	1	42	31	6.44897	0.215241
333	1	637799592	637799592	1199410	1200810	1399	1	1	27	48	3.26124	0.108847
334	1	637799651	637799651	1242824	1243812	987	1	1	101	3	2.4004	0.080116
335	1	637799814	637799814	1426866	1429711	2844	1	1	176	0	5.31623	0.177435
336	1	637800283	637800283	1908945	1910261	1315	1	1	0	48	108.604	3.62476
337	1	637800500	637800500	2133272	2134587	1314	1	1	27	44	7.03419	0.234774
338	1	637800519	637800522	2152607	2155549	2941	1	4	32	0	19.0765	0.636697
339	1	637800957	637800959	2588000	2590282	2281	1	3	28	111	12.59	0.420205
340	1	637801021	637801021	2650082	2652068	1985	1	1	20	89	8.11173	0.270737
341	0	637798510	637798509	104461	103268	1194	1	2	53	0	3.71273	0.123916
342	0	637798780	637798779	368626	366683	1944	1	2	52	55	10.9264	0.364681
343	0	637799011	637799011	590060	588519	1542	1	1	0	9	2.07458	0.0692412
344	1	637798700	637798702	290196	294784	4587	1	3	198	19	54.8642	1.83115
345	1	637799167	637799167	747510	747722	211	1	1	0	0	2.14085	0.071453
346	1	637799802	637799802	1407857	1408229	371	1	1	106	27	10.1475	0.338682
347	1	637800221	637800221	1845760	1847409	1648	1	1	0	24	2.50061	0.0834604
348	0	637798485	637798484	77607	76507	1101	1	2	23	107	13.7048	0.457413
349	0	637798729	637798728	320804	318626	2179	1	2	0	53	10.9922	0.366876
350	0	637798773	637798773	360712	359760	953	1	1	22	7	2.83421	0.0945947
351	0	637799264	637799264	845368	842328	3041	1	1	21	8	5.29464	0.176714
352	0	637799531	637799530	1123559	1121129	2431	1	2	25	23	7.52365	0.25111
353	0	637799585	637799585	1193292	1192792	501	1	1	0	0	2.74251	0.0915343
354	0	637799723	637799723	1318631	1316073	2559	1	1	33	93	10.007	0.333995
355	0	637799789	637799789	1398214	1397087	1128	1	1	336	0	18.1613	0.606154
356	0	637799815	637799815	1430353	1429718	636	1	1	43	80	33.7909	1.12781
357	0	637799818	637799817	1432779	1431081	1699	1	2	19	204	9.64391	0.321876
358	0	637799836	637799835	1456115	1454558	1558	1	2	31	35	2.62259	0.0875318
359	0	637799932	637799932	1548991	1548572	420	1	1	61	59	392.164	13.0889
360	0	637800087	637800087	1720995	1717649	3347	1	1	49	58	4.47027	0.1492
361	0	637800330	637800330	1963645	1961903	1743	1	1	63	84	10.5313	0.351492
362	0	637800337	637800337	1969918	1968614	1305	1	1	20	40	6.44215	0.215013
363	0	637800461	637800458	2084954	2082726	2229	1	4	32	0	47.9897	1.60171
364	0	640711047	640711047	2085523	2085451	73	0	1	0	1	133320	0
365	0	637800800	637800800	2420222	2419340	883	1	1	24	235	67.2978	2.24614
366	0	637800866	637800866	2491517	2490633	885	1	1	0	0	2.22938	0.0744079
367	1	637798408	637798408	2154	4512	2357	1	1	24	1	14.4231	0.481385
368	1	637798524	637798524	116924	118710	1785	1	1	19	283	35.4712	1.18389
369	1	637798618	637798618	214448	215631	1182	1	1	23	72	9.03547	0.301568
370	1	637798690	637798693	280663	282592	1928	1	4	38	0	22.0632	0.736383
371	1	637798736	637798743	327391	333462	6070	1	8	3	54	141.99	4.73906
372	1	637798749	637798749	336625	337128	502	1	1	29	73	79.9385	2.66803
373	1	637798863	637798863	445170	445404	233	1	1	39	58	492.974	16.4535
374	1	637799036	637799037	615361	618334	2972	1	2	0	149	50.7824	1.69492
375	1	637799067	637799068	650181	652709	2527	1	2	51	50	318.648	10.6352
376	1	637799251	637799251	829643	830948	1304	1	1	18	160	79.2703	2.64573
377	1	637799321	637799321	914523	915216	692	1	1	90	58	23.768	0.793283
378	1	637799370	637799370	959818	960692	873	1	1	19	7	8.02857	0.267962
379	1	637799391	637799391	979348	979801	452	1	1	21	40	4.30617	0.143723
380	1	637799492	637799492	1079424	1080829	1404	1	1	54	56	11.3905	0.380169
381	1	637799689	637799690	1281955	1284407	2451	1	2	38	336	14.5238	0.484749
382	1	637799811	637799812	1421410	1424627	3216	1	2	65	24	6.43101	0.214642
383	1	637799951	637799951	1568550	1570939	2388	1	1	77	12	2.37782	0.0793624
384	1	637799984	637799984	1608010	1608854	843	1	1	42	38	4.07101	0.135874
385	1	637800102	637800103	1733767	1735108	1340	1	2	23	4	5.27422	0.176033
386	1	637800136	637800136	1764869	1765439	569	1	1	218	11	8.48687	0.283258
387	1	637800142	637800142	1772008	1772859	850	1	1	16	26	5.13615	0.171424
388	1	637800540	637800540	2176828	2177238	409	1	1	27	0	10.2214	0.34115
389	1	637800613	637800613	2248661	2251096	2434	1	1	20	31	5.59319	0.186678
390	1	640711052	637800722	2343582	2343939	356	0	2	0	24	6444.54	0
391	1	637800752	637800753	2372325	2374348	2022	1	2	28	347	15.7026	0.52409
392	1	637800786	637800789	2405814	2410276	4461	1	4	35	143	9.62805	0.321346
393	0	637798621	637798621	217833	217201	633	1	1	20	223	22.9842	0.767122
394	0	637798872	637798869	451804	449370	2435	1	4	56	0	18.7565	0.626017
395	0	637799093	637799093	675921	675093	829	1	1	59	71	6.50784	0.217206
396	0	637799578	637799578	1178897	1177606	1292	1	1	220	64	225.375	7.52212
397	0	640711044	640711044	1622869	1622797	73	0	1	0	1	64901	0
398	0	637800057	637800057	1689171	1687415	1757	1	1	19	169	13.0273	0.434801
399	0	637800191	637800188	1821771	1819058	2714	1	1	1	696	46.5483	1.5536
400	0	637800244	637800243	1873828	1871421	2408	1	2	46	102	11.9958	0.400374
401	0	637800298	637800298	1926741	1925682	1060	1	1	40	153	3.49811	0.116753
402	0	637800435	637800433	2061545	2058564	2982	1	3	18	160	6.32797	0.211203
403	0	637800804	637800804	2422901	2422164	738	1	1	82	29	5.37534	0.179408
404	0	637800910	637800910	2542777	2541270	1508	1	1	40	34	4.75265	0.158625
405	0	637800935	637800933	2568334	2565271	3064	1	3	29	26	21.1844	0.707052
406	1	637798585	637798585	176646	177121	474	1	1	96	26	3.09034	0.103143
407	1	637798873	637798873	451813	454224	2410	1	1	25	137	13.8396	0.46191
408	1	637799029	637799033	607765	613925	6159	1	5	55	13	17.4876	0.583667
409	1	637799092	637799092	674255	675175	919	1	1	79	26	9.81542	0.3276
410	1	637799724	637799724	1318697	1320482	1784	1	1	37	180	12.6243	0.421349
411	1	637800238	637800238	1866842	1867510	667	1	1	31	134	6.8012	0.226997
412	1	637800268	637800270	1896895	1898977	2081	1	3	392	2	22.3034	0.7444
413	1	637800726	637800726	2347542	2349196	1653	1	1	72	170	5.62054	0.187592
414	0	637800200	637800199	1826452	1824997	1456	1	2	0	185	15.1635	0.506097
415	0	637801011	637801011	2640310	2639087	1224	1	1	328	59	60.317	2.01314
416	1	640711029	640711029	587716	587788	71	0	1	0	1	133377	0
417	1	637800132	637800132	1759881	1762521	2639	1	1	49	15	3.27717	0.109379
418	1	637800584	637800585	2223602	2224752	1149	1	2	0	10	3.18071	0.10616
419	0	637798449	637798448	41552	40792	761	1	1	56	63	49.2076	1.64236
420	0	637798682	637798682	271482	269838	1645	1	1	9	163	8.42736	0.281272
421	0	637799311	637799311	905450	904845	606	1	1	33	0	3.99175	0.133229
422	0	637799565	637799565	1164446	1162352	2095	1	1	211	213	19.0363	0.635356
423	0	637799798	637799798	1405253	1404275	979	1	1	50	17	4.52911	0.151164
424	0	637800063	637800060	1696895	1692937	3959	1	4	43	48	9.21824	0.307668
425	0	637800641	637800641	2275568	2274885	684	1	1	23	19	4.17544	0.13936
426	0	637800718	637800716	2339615	2337137	2479	1	3	19	70	7.60065	0.25368
427	1	637798660	637798660	248767	251464	2696	1	1	92	35	28.2142	0.94168
428	1	637798952	637798953	526862	527841	978	1	2	0	6	7.9949	0.266838
429	1	637799079	637799083	663883	666679	2795	1	4	102	26	18.2399	0.608776
430	1	637800774	637800774	2393495	2394616	1120	1	1	14	355	11.3868	0.380047
431	1	637800868	637800868	2492192	2493019	826	1	1	23	70	23.2645	0.776477
432	0	637798989	637798988	563006	560616	2391	1	2	25	104	11.5148	0.38432
433	0	637800878	637800878	2502140	2500967	1174	1	1	28	0	2.34072	0.0781239
434	1	637798944	637798946	519643	523582	3938	1	2	149	74	61.1345	2.04043
435	1	637799515	637799515	1104710	1107424	2713	1	1	0	63	30.2759	1.01049
436	1	637799556	637799556	1149405	1151309	1903	1	1	40	50	6.821	0.227658
437	1	637799896	637799896	1517196	1518911	1714	1	1	41	79	280.643	9.36675
438	0	637799669	637799664	1264857	1255751	9107	1	6	56	6	28.5576	0.95314
439	0	637799904	637799900	1523642	1521304	2339	1	5	0	178	3.07653	0.102682
440	0	637800523	637800523	2156565	2155903	663	1	1	0	24	2.85671	0.0953458
441	1	640711030	637799039	620372	621226	853	0	2	0	0	35137.8	0
442	1	637799283	637799285	869160	871868	2707	1	3	9	16	7.17756	0.239559
443	1	637800252	637800252	1880853	1884231	3377	1	1	128	137	5.57946	0.18622
444	1	637800331	637800333	1963696	1965784	2087	1	3	52	6	18.4193	0.614765
445	0	637798438	637798437	33595	32811	785	1	2	89	38	4.10573	0.137033
446	0	637798912	637798910	492908	490017	2892	1	3	41	57	29.14	0.97258
447	0	637799199	637799198	779264	776693	2572	1	2	19	67	8.38414	0.279829
448	0	637799351	637799351	940971	940391	581	1	1	46	19	2.87608	0.0959921
449	0	637799377	637799377	966358	965644	715	1	1	3	82	3.51748	0.1174
450	0	637800701	637800701	2324897	2323359	1539	1	1	140	40	16.9636	0.566179
451	0	637800843	637800842	2471164	2469046	2119	1	2	24	8	5.42095	0.18093
452	0	637800949	637800947	2581735	2578471	3265	1	3	19	0	12.7329	0.424975
453	0	637801024	637801023	2654126	2652431	1696	1	2	24	85	4.82842	0.161154
454	1	637798574	637798574	167015	168144	1128	1	1	50	396	16.0212	0.534726
455	1	637798802	637798803	389919	392924	3004	1	2	34	1	5.63407	0.188043
456	1	637798864	637798864	445506	446245	738	1	1	56	66	8.20135	0.273729
457	1	637799991	637799993	1614968	1617330	2361	1	3	236	38	5.85442	0.195398
458	1	637800117	637800117	1747227	1747677	449	1	1	25	87	52.3193	1.74621
459	1	637800572	637800572	2207101	2207864	762	1	1	66	518	25.822	0.861836
460	1	637800794	637800794	2413274	2414224	949	1	1	82	83	6.10936	0.203906
461	0	637798835	637798834	419267	416783	2485	1	2	47	199	20.0579	0.669455
462	0	637799626	637799626	1228007	1227303	705	1	1	0	0	8.33617	0.278228
463	0	637799884	637799884	1506297	1504758	1540	1	1	103	0	4.65065	0.15522
464	1	637799882	637799882	1503441	1504257	815	1	1	16	0	4.17258	0.139264
465	0	637798608	637798604	204110	198976	5135	1	5	21	17	8.48315	0.283134
466	0	637798886	637798881	463801	460227	3575	1	2	52	69	30.9376	1.03258
467	0	637800628	637800628	2262336	2261453	884	1	1	1	103	5.77376	0.192705
468	0	637800734	637800734	2358120	2357144	977	1	1	0	2	5.78506	0.193082
469	1	637798820	637798820	404015	405188	1172	1	1	1	0	2.90034	0.0968019
470	1	637798998	637798998	573835	576651	2815	1	1	19	68	7.30032	0.243656
471	1	637799153	637799155	733427	735572	2144	1	3	109	20	2.69991	0.0901122
472	1	637799292	637799292	877976	880760	2783	1	1	0	85	9.42585	0.314598
473	1	637799401	637799405	991530	996312	4781	1	5	23	81	9.70771	0.324005
474	1	637799548	637799551	1140770	1144919	4148	1	3	31	587	31.9964	1.06791
475	1	637799618	637799618	1220313	1220929	615	1	1	36	29	6.65316	0.222056
476	1	637799674	637799674	1269996	1270345	348	1	1	5	0	2.25429	0.0752392
477	1	637799813	637799813	1424662	1426647	1984	1	1	23	37	5.69789	0.190173
478	1	637800151	637800151	1781278	1782368	1089	1	1	39	149	5.62145	0.187622
479	1	637800159	637800159	1791726	1792396	669	1	1	226	4	6.70492	0.223784
480	1	637800250	637800251	1876996	1880829	3832	1	2	29	119	20.6252	0.688388
481	0	637800724	637800724	2344951	2344547	405	1	1	52	44	2.97037	0.0991393
482	1	637798759	637798759	345453	346432	978	1	1	17	0	4.27245	0.142598
483	1	637799502	637799502	1087284	1087645	360	1	1	43	7	3.92541	0.131015
484	1	637801012	637801012	2640012	2641302	1289	1	1	61	0	3.78389	0.126291
485	0	637800287	637800287	1913842	1911935	1908	1	1	35	43	31.3087	1.04496
486	0	637800365	637800364	1999918	1998376	1543	1	2	22	280	47.5042	1.5855
487	0	637800379	637800377	2011148	2009212	1937	1	3	21	20	9.93185	0.331486
488	0	637800602	637800599	2241084	2238277	2808	1	4	0	224	74.9651	2.50204
489	0	637800927	637800926	2559896	2558280	1617	1	2	22	308	21.2146	0.70806
490	1	637799643	637799644	1237017	1238553	1535	1	2	0	0	3.49967	0.116805
491	1	637800593	637800594	2230784	2232944	2159	1	2	39	187	15.6738	0.523128
492	0	637799808	637799806	1417366	1414275	3092	1	3	64	8	8.25032	0.275363
493	0	637800946	637800943	2578409	2574819	3591	1	4	38	0	9.3389	0.311696
494	1	637798795	637798795	381593	382359	765	1	1	488	27	5.97653	0.199473
495	1	637800230	637800231	1859983	1861873	1889	1	2	49	63	9.2697	0.309386
496	0	637798455	637798454	50013	48871	1143	1	2	29	56	211.554	7.06083
497	0	637799572	637799571	1171498	1170740	759	0	2	17	103	735.535	0
498	0	637800524	637800524	2157799	2156574	1226	1	1	44	0	4.5155	0.15071
499	0	637800879	637800879	2505976	2502146	3831	1	1	21	0	3.5184	0.11743
500	1	637798862	637798862	443995	445155	1159	1	1	6	0	3.01723	0.100703
501	1	637799280	637799282	867374	869133	1758	1	3	21	12	17.5693	0.586395
502	1	637799966	637799969	1592254	1596689	4434	1	4	0	75	16.5956	0.553895
503	1	637800839	637800839	2465150	2465848	697	1	1	78	0	2.41917	0.0807424
504	0	637798599	637798598	192536	191522	1015	1	2	65	188	16.4108	0.547729
505	0	637798638	637798638	229317	227892	1426	1	1	32	47	4.83731	0.16145
506	0	637799204	637799204	784777	783885	893	1	1	29	69	15.57	0.519665
507	0	637799319	637799319	911694	910731	964	1	1	0	4	3.76867	0.125783
508	0	637800259	637800259	1892208	1891868	341	1	1	0	23	5.94135	0.198299
509	0	637800504	637800503	2137356	2135662	1695	1	2	84	105	58.046	1.93735
510	0	637800857	637800856	2482882	2480952	1931	1	2	77	57	20.8182	0.69483
511	0	637801067	637801067	2695876	2694806	1071	1	1	6	243	8.72456	0.291191
512	1	637798432	637798432	28168	29350	1181	1	1	16	0	2.38631	0.0796455
513	1	637798456	637798456	49962	52743	2780	1	1	108	127	15.0992	0.503952
514	1	637800749	637800749	2370527	2371169	641	1	1	15	355	18.0467	0.602326
515	0	637798473	637798472	67986	65623	2364	1	2	0	35	3.19416	0.106609
516	0	637798600	637798600	195519	192615	2905	1	1	3	40	5.20654	0.173774
517	0	637798718	637798716	311752	309413	2340	1	3	44	60	9.06325	0.302495
518	0	637798800	637798800	388243	387265	979	1	1	23	89	4.66803	0.1558
519	0	637798854	637798851	438651	435379	3273	1	4	23	4	33.7602	1.12678
520	0	637798856	637798854	440316	437320	2997	1	2	21	214	26.4311	0.882166
521	0	637798899	637798899	480824	479877	948	1	1	0	0	5.69726	0.190152
522	0	637799028	637799028	607700	607233	468	1	1	12	78	5.69444	0.190058
523	0	637799337	637799337	927038	926649	390	1	1	64	71	189.059	6.31004
524	0	637799653	637799652	1246112	1243699	2414	1	2	20	131	13.5323	0.451655
525	0	637799725	637799725	1321798	1320370	1429	1	1	40	0	3.91323	0.130608
526	0	637799974	637799974	1599168	1598634	535	1	1	0	22	2.50654	0.0836585
527	0	637800011	637800011	1643031	1641908	1124	1	1	20	264	11.9262	0.398048
528	0	637800099	637800099	1733268	1731741	1528	1	1	21	70	4.45877	0.148816
529	0	637800160	637800160	1793937	1792715	1223	1	1	21	497	2719.55	90.768
530	0	637800163	637800163	1797466	1797041	426	1	1	80	37	7.54225	0.251731
531	0	637800445	637800445	2070254	2067920	2335	1	1	74	38	6.35717	0.212177
532	0	637800837	637800837	2461528	2460601	928	1	1	127	0	8.25323	0.27546
533	0	637800862	637800862	2486679	2485537	1143	1	1	29	58	5.11899	0.170852
534	0	637800902	637800902	2533395	2532047	1349	1	1	21	53	15.9563	0.532557
535	0	637800956	637800955	2587819	2586581	1239	1	2	22	218	54.0751	1.80481
536	1	637798620	637798620	216433	217480	1046	1	1	76	48	8.14504	0.271849
537	1	637798707	637798707	299598	300491	892	1	1	30	501	26.9787	0.900444
538	1	637798950	637798950	525271	526390	1118	1	1	89	137	11.2509	0.37551
539	1	637798991	637798991	564097	565308	1210	1	1	26	91	17.9356	0.598621
540	1	637799072	637799073	655282	657874	2591	1	2	0	0	5.19707	0.173458
541	1	637799124	637799124	701582	704962	3379	1	1	22	65	5.28986	0.176555
542	1	637799184	637799186	760212	763756	3543	1	3	310	113	15.314	0.51112
543	1	637799228	637799228	805166	806769	1602	1	1	20	0	4.01496	0.134004
544	1	637799760	637799765	1361774	1366180	4405	1	6	105	0	14.6152	0.487796
545	1	637799829	637799829	1446148	1447570	1421	1	1	43	51	93.2944	3.1138
546	1	640711042	640711042	1496904	1496976	71	0	1	0	1	131414	0
547	1	637799883	637799883	1504276	1504904	627	1	1	24	143	17.0048	0.567552
548	1	637799960	637799960	1586222	1588765	2542	1	1	21	6	3.86321	0.128939
549	1	637799986	637799986	1610364	1611258	893	1	1	0	1	3.09274	0.103223
550	1	637800047	637800052	1682020	1683649	1628	1	4	22	100	95.1	3.17406
551	1	637800094	637800094	1728435	1728844	408	1	1	18	170	11.2463	0.375359
552	1	637800297	637800297	1925315	1925830	514	1	1	9	0	2.12791	0.0710211
553	1	637800447	637800447	2071310	2072045	734	1	1	25	0	11.0245	0.367953
554	1	637800681	637800682	2300135	2301480	1344	1	2	48	108	11.5817	0.386552
555	1	637800693	637800694	2310693	2314981	4287	1	2	45	23	2.38261	0.079522
556	1	637800974	637800976	2606749	2609717	2967	1	3	33	0	32.6315	1.08911
557	0	637799533	637799533	1125157	1124182	976	1	1	68	107	8.90369	0.29717
558	1	637799615	637799615	1217619	1218202	582	1	1	31	160	7.13014	0.237976
559	1	637799895	637799895	1515365	1517066	1700	1	1	4	66	4.08284	0.136269
560	1	637800402	637800402	2030297	2032261	1963	1	1	25	119	8.10941	0.27066
561	0	637798846	637798845	430706	428494	2213	1	1	233	117	10.099	0.337063
562	1	637798505	637798505	100158	100531	372	1	1	44	0	4.20856	0.140465
563	1	637798560	637798561	156294	157210	915	1	2	46	26	4.53435	0.151339
564	1	637798566	637798572	161678	166606	4927	0	2	48	170	14152.7	0
565	1	637798697	637798698	288292	289768	1475	1	2	20	8	11.4611	0.382525
566	1	637799051	637799052	630557	634086	3528	1	2	120	95	12.2317	0.408247
567	1	637799318	637799318	909780	910680	899	1	1	0	4	4.51498	0.150692
568	1	637799557	637799557	1151331	1151729	397	1	1	67	110	18.3509	0.61248
569	1	637800642	637800642	2275657	2276786	1128	1	1	26	0	3.39115	0.113183
570	1	637800796	637800796	2415131	2416382	1250	1	1	102	70	9.5599	0.319072
571	1	637800917	637800917	2548553	2550562	2008	1	1	69	36	408.117	13.6214
572	0	637798734	637798734	326017	323717	2301	1	1	119	64	172.698	5.76399
573	0	637798783	637798781	372407	368902	3506	1	3	201	27	16.5242	0.551514
574	0	637798858	637798858	441876	440573	1304	1	1	40	784	156.693	5.2298
575	0	637798902	637798901	483538	482445	1094	1	2	21	186	36.0311	1.20258
576	0	637799004	637799003	581191	579312	1880	1	2	17	0	4.73032	0.157879
577	0	637799193	637799191	769585	767158	2428	1	3	47	84	12.2343	0.408334
578	0	637799466	637799465	1057484	1055969	1516	1	2	22	0	7.28298	0.243077
579	0	637799797	637799797	1404105	1403362	744	1	1	45	0	4.02285	0.134267
580	0	637799952	637799952	1572358	1570869	1490	1	1	78	107	22.6658	0.756494
581	0	637800114	637800113	1745489	1744235	1255	1	2	20	46	12.9371	0.431788
582	0	637800180	637800179	1812762	1809971	2792	1	2	227	212	16.8356	0.561906
583	0	637800237	637800236	1866766	1865914	853	1	2	17	65	18.3951	0.613955
584	0	637800253	637800253	1884388	1883576	813	1	1	14	520	42.9619	1.4339
585	0	637800490	637800490	2117730	2114134	3597	1	1	9	0	2.89547	0.0966393
586	0	637800548	637800548	2184549	2184049	501	1	1	26	70	11.3054	0.377329
587	0	637800626	637800623	2261235	2257717	3519	1	4	44	337	18.8196	0.628122
588	0	637800745	637800744	2368747	2366043	2705	1	2	26	29	29.3778	0.980516
589	0	637800916	637800916	2548451	2547556	896	1	1	8	21	3.04911	0.101767
590	0	637800984	637800984	2615777	2614270	1508	1	1	117	125	13.4297	0.448231
591	0	637801042	637801041	2672951	2670843	2109	1	2	19	23	5.63063	0.187928
592	1	637798443	637798443	36442	36955	512	1	1	37	0	8.13813	0.271619
593	1	637798582	637798582	174257	174890	632	1	1	54	178	18.5347	0.618615
594	1	637798594	637798594	185666	187426	1759	1	1	16	8	2.27825	0.076039
595	1	637798673	637798673	263384	264610	1225	1	1	373	125	65.1108	2.17314
596	1	637798784	637798786	372522	375087	2564	1	3	10	259	17.5694	0.586396
597	1	637798939	637798939	515293	516326	1032	1	1	20	150	15.3453	0.512164
598	1	637799026	637799027	605750	607329	1578	1	2	86	30	4.14747	0.138426
599	1	637799159	637799160	738158	740778	2619	1	2	1	0	4.61656	0.154083
600	1	637799294	637799295	883539	886916	3376	1	2	296	24	26.5705	0.886817
601	1	637799445	637799445	1039128	1039643	514	1	1	40	5	4.35853	0.14547
602	1	637799908	637799908	1527717	1528068	350	1	1	0	37	6.84943	0.228607
603	1	637800148	637800150	1780025	1781245	1219	1	3	23	27	26.1065	0.871331
604	1	637800391	640711046	2023667	2025366	1698	0	1	27	1	1766.2	0
605	1	637800517	637800519	2149628	2153797	4168	1	2	174	28	27.3731	0.913608
606	1	637800754	637800756	2374114	2377034	2919	1	3	20	51	34.695	1.15798
607	1	637801047	637801050	2676016	2680326	4309	1	3	9	405	21.3649	0.713075
608	0	637800407	637800406	2036055	2033846	2210	1	2	359	25	10.3434	0.345223
609	1	637799097	637799100	678833	684089	5255	1	4	48	29	57.735	1.92697
610	1	637800570	637800570	2206002	2206539	536	1	1	0	136	19.1431	0.638922
611	0	637798536	637798536	129548	128571	978	1	1	139	251	14.1084	0.470882
612	0	637798663	637798663	254979	254061	919	1	1	134	35	3.15234	0.105213
613	0	637799682	637799682	1277247	1276672	576	1	1	26	268	12.5382	0.418475
614	0	637799868	637799868	1491226	1490759	468	1	1	21	0	4.24359	0.141634
615	0	637800141	637800141	1772059	1768940	3120	1	1	42	0	7.77019	0.259338
616	0	637800219	637800219	1843893	1841918	1976	1	1	24	92	8.05213	0.268748
617	0	637800680	637800648	2300180	2283023	17158	1	31	67	160	74.5365	2.48773
618	0	637800971	637800971	2605033	2604084	950	1	1	23	0	4.12526	0.137685
619	0	637801053	637801052	2681870	2680385	1486	1	2	31	25	4.01952	0.134156
620	1	637798860	637798860	441834	443326	1491	1	1	188	90	6.82652	0.227842
621	1	637800107	637800107	1739584	1741685	2100	1	1	11	0	2.36632	0.0789784
622	1	637800705	637800706	2326899	2328966	2066	1	2	114	118	10.5687	0.35274
623	0	637799177	637799176	756757	754756	2002	1	2	196	23	28.9695	0.966889
624	0	637799771	637799769	1374658	1372773	1886	1	3	19	90	28.1835	0.940653
625	0	637800166	637800165	1800252	1799112	1141	1	2	33	7	4.16477	0.139004
626	0	637801046	637801046	2675929	2675317	613	1	1	4	0	3.0261	0.100999
627	0	637801055	637801055	2683847	2682852	996	1	1	34	47	4.5512	0.151901
628	1	637798752	637798753	339300	340526	1225	1	1	52	74	41.5224	1.38585
629	1	637798965	637798966	539341	540400	1058	1	1	73	103	22.3245	0.745105
630	1	637799042	637799042	622388	623707	1318	1	1	44	133	501.423	16.7355
631	1	637799180	637799180	757839	758327	487	1	1	0	0	15.3824	0.513404
632	1	637799718	637799718	1311017	1311561	543	1	1	11	27	2.43303	0.0812049
633	1	637800588	637800588	2226875	2228285	1409	1	1	33	115	38.4904	1.28466
634	0	637798595	637798595	189258	187469	1790	1	1	0	62	43.5251	1.4527
635	0	637799532	637799532	1124167	1123572	596	1	1	19	106	6.9245	0.231112
636	0	637799567	637799567	1166832	1166033	800	1	1	20	93	5.38375	0.179688
637	0	637800147	637800147	1780037	1778348	1690	1	1	148	0	3.57337	0.119265
638	1	637799680	637799680	1274421	1275487	1065	1	1	17	0	2.99813	0.100066
639	1	637800313	637800314	1943940	1946299	2358	1	2	11	223	3.57034	0.119164
640	0	637798410	637798410	7745	6089	1657	1	1	39	22	3.47737	0.116061
641	0	637798596	637798596	190397	189266	1132	1	1	0	7	2.10071	0.0701133
642	0	637798636	637798636	227342	226210	1133	1	1	33	53	4.11827	0.137452
643	0	637798683	637798683	273532	271493	2040	1	1	0	0	2.93333	0.0979031
644	0	637799123	637799123	701538	700665	874	1	1	0	178	23.4783	0.783612
645	0	637799343	637799340	932619	928121	4499	1	3	40	172	9.33852	0.311683
646	0	637799430	637799429	1022730	1021351	1380	1	2	30	0	6.26232	0.209012
647	0	637799432	637799432	1024756	1023969	788	1	1	14	0	3.73985	0.124821
648	0	637800267	637800267	1897180	1896222	959	1	1	17	0	2.35349	0.0785503
649	0	637800357	637800357	1991436	1990819	618	1	1	24	201	17.2508	0.575764
650	0	637800484	637800484	2109345	2108509	837	1	1	6	24	4.28674	0.143074
651	0	637800516	637800513	2149666	2144403	5264	1	4	141	146	28.0249	0.93536
652	0	637800784	637800781	2404451	2399797	4655	1	4	62	165	24.4741	0.816849
653	1	637798406	637798408	9	4512	4502	1	2	56	1	14.2811	0.476646
654	1	637798514	637798516	108536	109977	1440	1	3	20	30	12.2233	0.407966
655	1	637798613	637798613	208797	209003	205	1	1	16	20	7.14493	0.23847
656	1	637798710	637798710	302816	303529	712	1	1	17	49	30.9818	1.03405
657	1	637798719	637798719	311743	312338	594	1	1	19	64	17.6124	0.587833
658	1	637798756	637798757	342793	344840	2046	1	2	0	8	3.97559	0.132689
659	1	637798840	637798841	424844	426899	2054	1	2	213	69	9.07539	0.302901
660	1	637799009	637799009	585681	587529	1847	1	1	20	56	21.6355	0.722107
661	1	637799143	637799143	724560	725165	604	1	1	66	0	2.68977	0.0897739
662	1	637799161	637799161	740782	741288	505	1	1	0	0	3.30178	0.1102
663	1	637799224	637799224	799840	800900	1059	1	1	0	221	10.0047	0.333918
664	1	637799562	637799562	1158004	1160689	2684	1	1	23	65	10.4955	0.350299
665	1	640711043	640711043	1557246	1557318	71	0	1	0	1	99742.8	0
666	1	637800014	637800014	1645142	1646843	1700	1	1	0	22	2.88308	0.0962258
667	1	637800212	637800216	1837129	1840650	3520	1	5	33	0	45.9157	1.53248
668	1	637800336	637800336	1967702	1968675	972	1	1	68	93	21.1099	0.704564
669	1	637800509	637800509	2140771	2141851	1079	1	1	32	47	20.9223	0.698304
670	1	637800582	637800582	2216490	2220641	4150	1	1	18	78	35.5101	1.18519
671	1	640711060	640711060	2622812	2622885	72	0	1	0	1	120889	0
672	0	637798458	637798457	55058	52255	2804	1	2	28	351	5.78281	0.193007
673	0	637798935	637798935	512260	511367	894	1	1	26	31	6.82215	0.227696
674	0	637799910	637799909	1530852	1528132	2721	1	2	0	10	5.36935	0.179208
675	0	637800041	637800041	1673679	1672072	1608	1	1	0	51	3.60572	0.120345
676	0	637800197	637800192	1824524	1821783	2742	1	4	13	107	7.41247	0.247399
677	0	637800401	637800400	2030157	2029183	975	1	2	24	51	17.4164	0.581291
678	1	637798568	637798572	163374	166606	3231	0	2	31	170	21572.9	0
679	1	637798927	637798929	505575	507440	1864	1	3	45	18	5.00214	0.166952
680	1	637798930	637798930	507914	508505	590	1	1	27	193	6.42736	0.21452
681	1	640711031	640711031	673441	673513	71	0	1	0	1	87080.8	0
682	1	637799732	637799732	1330223	1330936	712	1	1	27	210	14.1989	0.473903
683	1	637799758	637799759	1360735	1361592	856	1	2	73	33	17.1469	0.572294
684	1	637799840	637799840	1459914	1460602	687	1	1	0	47	2.52685	0.0843363
685	1	637800225	637800225	1852455	1853695	1239	1	1	74	384	50.9726	1.70126
686	1	637800760	637800760	2380447	2381558	1110	1	1	10	28	2.25899	0.0753963
687	0	637798416	637798415	11523	10160	1364	1	1	49	92	16.6613	0.556088
688	0	637798423	637798423	18419	16126	2294	1	1	27	80	8.64603	0.28857
689	0	637798442	637798442	36356	36113	244	1	1	30	10	4.62705	0.154433
690	0	637798501	637798501	93440	92395	1046	1	1	101	195	50.4971	1.6854
691	0	637798506	637798506	101145	100419	727	1	1	63	109	8.39065	0.280047
692	0	637798513	637798511	108405	104653	3753	1	3	22	0	5.58833	0.186516
693	0	637798565	637798564	161654	159902	1753	1	2	22	94	32.344	1.07951
694	0	637798706	637798704	299538	296949	2590	1	3	103	31	9.33475	0.311557
695	0	637798833	637798832	416972	415516	1457	1	2	21	19	5.55045	0.185252
696	0	637798845	637798845	429318	428494	825	1	1	18	117	13.497	0.450476
697	0	637798868	637798868	449315	448820	496	1	1	2	56	5.93145	0.197968
698	0	637798882	637798881	460578	460227	352	1	2	34	69	148.338	4.95094
699	0	637798884	637798881	461314	460227	1088	1	1	21	69	73.9853	2.46934
700	0	637798964	637798964	539243	538321	923	1	1	24	185	18.7974	0.627383
701	0	637799017	637799017	595367	594680	688	1	1	0	7	2.93023	0.0977996
702	0	637799119	637799118	698669	696523	2147	1	2	28	54	2.74523	0.0916248
703	0	637799206	637799206	785941	785211	731	1	1	231	71	137.248	4.58078
704	0	637799296	637799296	887511	886676	836	1	1	39	239	10.5299	0.351447
705	0	637799317	637799317	909675	909369	307	1	1	32	71	69.1792	2.30893
706	0	637799334	637799334	923829	923409	421	1	1	36	118	39.2732	1.31078
707	0	637799338	637799338	927412	926927	486	1	1	18	165	50.7922	1.69524
708	0	637799371	637799371	961627	960816	812	1	1	7	13	6.07759	0.202846
709	0	637799410	637799410	999773	998456	1318	1	1	44	8	8.93399	0.298181
710	0	637799620	637799619	1222460	1220795	1666	1	2	62	195	14.7359	0.491826
711	0	637799698	637799696	1293249	1290296	2954	1	3	18	64	5.59377	0.186698
712	0	637799720	637799720	1313496	1313219	278	1	1	36	71	338.496	11.2977
713	0	637799743	637799743	1340540	1338653	1888	1	1	82	3	2.49735	0.0833518
714	0	637799751	637799751	1350366	1349297	1070	1	1	70	43	6.55701	0.218847
715	0	637799828	637799828	1446025	1445620	406	1	1	25	123	11.3966	0.380372
716	0	637799842	637799842	1463592	1461747	1846	1	1	21	202	55.1896	1.84201
717	0	637799846	637799846	1466463	1465539	925	1	1	29	170	15.107	0.504213
718	0	637799934	637799933	1551718	1549084	2635	1	2	0	95	14.4307	0.481641
719	0	637799941	637799940	1559238	1557050	2189	1	2	29	346	7.05162	0.235355
720	0	637800072	637800071	1704532	1701459	3074	1	2	63	654	333.918	11.1449
721	0	637800272	637800272	1901043	1899697	1347	1	1	24	159	737.294	24.608
722	0	637800326	637800323	1957459	1954758	2702	1	3	48	56	38.8775	1.29758
723	0	637800348	637800342	1984570	1973439	11132	1	7	77	19	24.0089	0.801322
724	0	637800387	637800387	2021454	2019426	2029	1	1	25	72	3.73386	0.124621
725	0	637800389	637800389	2021997	2021493	505	1	1	25	0	3.20594	0.107002
726	0	637800390	637800390	2023569	2022027	1543	1	1	29	62	9.23979	0.308388
727	0	637800403	637800403	2032718	2032100	619	1	1	22	90	20.643	0.688981
728	0	637800424	637800424	2050758	2050014	745	1	1	22	0	3.9302	0.131175
729	0	637800531	637800529	2167016	2164577	2440	1	3	25	74	13.1291	0.438198
730	0	637800557	637800557	2193526	2192944	583	1	1	24	16	4.59348	0.153312
731	0	637800616	637800616	2252756	2252130	627	1	1	30	66	57.9968	1.9357
732	0	637800633	637800632	2267560	2265433	2128	1	2	26	265	6.40695	0.213839
733	0	637800683	637800683	2303062	2301279	1784	1	1	18	101	3.48487	0.116311
734	0	637800686	637800686	2305792	2305210	583	1	1	1	66	7.84048	0.261684
735	0	637800711	637800707	2332962	2328759	4204	1	4	33	120	13.6123	0.454324
736	0	640711053	640711053	2379533	2379459	75	0	1	0	1	246457	0
737	0	637800759	637800759	2380414	2379583	832	1	1	33	19	12.5697	0.419527
738	0	637800803	637800802	2422128	2421120	1009	1	2	26	82	61.2042	2.04275
739	0	637800849	637800847	2475971	2472797	3175	1	2	31	126	89.7707	2.99619
740	0	637800865	637800865	2490623	2489277	1347	1	1	44	37	4.37194	0.145918
741	0	637800894	637800893	2523940	2521850	2091	1	2	21	70	35.3448	1.17967
742	0	637800912	637800911	2545446	2542826	2621	1	2	75	0	18.4895	0.617107
743	0	637800952	637800951	2585497	2583000	2498	1	2	37	0	17.3046	0.577561
744	0	637801038	637801038	2670270	2669711	560	1	1	42	2	3.65714	0.122061
745	1	637798446	637798446	39329	40745	1415	1	1	112	0	3.46436	0.115627
746	1	637798488	637798490	79233	81918	2684	1	3	32	0	6.36783	0.212533
747	1	637798523	637798523	115372	116895	1522	1	1	19	173	3.82808	0.127766
748	1	637798570	637798572	164514	166606	2091	0	3	34	170	33311.1	0
749	1	637798580	637798581	173091	174215	1123	1	2	20	17	2.21333	0.0738723
750	1	637798765	637798765	352006	353229	1222	1	1	20	22	6.02941	0.201238
751	1	637798830	637798830	413831	415001	1169	1	1	42	46	818.874	27.3308
752	1	637798957	637798958	531868	533096	1227	1	2	16	59	13.5443	0.452057
753	1	637799007	637799007	583439	584428	988	1	1	57	0	3.69596	0.123357
754	1	637799055	637799060	636732	642838	6105	1	6	30	144	41.3899	1.38143
755	1	637799074	637799074	657889	659027	1137	1	1	54	170	11.9956	0.400366
756	1	637799146	637799151	727463	732377	4913	1	6	19	1	10.1119	0.337495
757	1	637799171	637799171	750213	751039	825	1	1	193	169	13.4825	0.449992
758	1	637799203	637799203	782985	783994	1008	1	1	22	109	9.1802	0.306399
759	1	637799231	637799232	809112	810134	1021	1	2	22	38	15.3539	0.512451
760	1	637799243	637799243	820672	821634	961	1	1	21	6	3.19211	0.10654
761	1	637799308	637799308	901702	902206	503	1	1	34	171	40.3683	1.34734
762	1	637799325	637799325	917241	917987	745	1	1	39	0	5.78715	0.193152
763	1	637799380	637799380	968920	969954	1033	1	1	17	4	4.93527	0.16472
764	1	637799417	637799417	1005588	1007684	2095	1	1	33	165	18.1345	0.605257
765	1	637799438	637799438	1032552	1033212	659	1	1	25	0	3.29955	0.110126
766	1	637799458	637799460	1050731	1053851	3119	1	3	23	0	8.80583	0.293904
767	1	637799468	637799468	1059209	1059695	485	1	1	52	6	5.47023	0.182575
768	1	637799505	637799506	1091762	1093872	2109	1	2	19	40	4.57414	0.152667
769	1	637799514	637799514	1104169	1104620	450	1	1	24	50	250.248	8.35228
770	1	637799527	637799528	1118636	1120443	1806	1	2	25	185	48.0183	1.60266
771	1	637799553	637799553	1145351	1146920	1568	1	1	22	78	24.949	0.832701
772	1	637799699	637799699	1293524	1294966	1441	1	1	18	27	3.78309	0.126265
773	1	637799825	637799825	1442481	1443418	936	1	1	23	0	3.13113	0.104505
774	1	637799942	637799942	1559301	1560476	1174	1	1	28	74	19.7007	0.657531
775	1	637800058	637800058	1689686	1692216	2529	1	1	35	24	6.51719	0.217518
776	1	637800083	637800084	1714281	1716206	1924	1	2	67	20	20.0067	0.667746
777	1	637800088	637800089	1720997	1723930	2932	1	2	61	498	7.52693	0.251219
778	1	637800162	637800162	1795409	1797032	1622	1	1	73	0	2.96305	0.0988951
779	1	637800286	637800286	1911628	1911941	312	1	1	24	62	25.1115	0.838122
780	1	637800306	637800306	1935448	1936395	946	1	1	24	3	6.14346	0.205044
781	1	637800355	637800356	1989951	1991188	1236	1	1	24	336	24.4887	0.817336
782	1	637800474	637800474	2097781	2099455	1673	1	1	18	70	11.4848	0.383317
783	1	637800577	637800577	2211294	2213043	1748	1	1	255	76	12.4051	0.414035
784	1	637800591	637800592	2230009	2230753	743	1	2	0	27	6.2698	0.209261
785	1	637800629	637800629	2262486	2263643	1156	1	1	32	325	8.89033	0.296724
786	1	637800720	637800720	2340127	2340927	799	1	1	26	7	3.79151	0.126546
787	1	637800721	637800721	2340932	2343068	2135	1	1	31	72	8.50959	0.284017
788	1	637800747	637800748	2369561	2370491	929	1	2	35	87	74.6649	2.49202
789	1	637800801	637800801	2420350	2421105	754	1	1	54	0	13.7765	0.459804
790	1	637800810	637800810	2428741	2429785	1043	1	1	42	31	7.57608	0.25286
791	1	640711054	640711054	2433493	2433568	74	0	1	0	0	34465.6	0
792	1	637800816	637800818	2433802	2438572	4769	1	3	88	131	14.5527	0.485712
793	1	637800822	637800825	2441421	2445167	3745	1	4	26	0	8.34508	0.278526
794	1	637800851	640711056	2477231	2478586	1354	0	3	233	1	15247.6	0
795	1	637800920	637800921	2552586	2554886	2299	1	2	25	63	10.3364	0.344987
796	0	637799010	637799010	588433	587649	785	1	1	29	153	12.2369	0.408421
797	0	637799495	637799495	1083745	1082984	762	1	1	32	163	17.8478	0.595688
798	0	637799695	637799695	1290292	1289540	753	1	1	34	5	7.13147	0.23802
799	0	637799838	637799838	1457969	1456721	1249	1	1	60	82	8.92634	0.297926
800	0	637800046	637800044	1681905	1678900	3006	1	3	0	77	29.8407	0.995963
801	1	637798614	637798614	209025	211841	2815	1	1	31	14	2.43273	0.0811949
802	0	637798630	637798629	224006	223215	792	1	2	45	180	15.4949	0.51716
803	0	637798694	637798694	284010	282604	1407	1	1	48	0	5.22743	0.174471
804	0	637798789	637798787	376470	374664	1807	1	1	22	368	38.7371	1.29289
805	0	637798977	637798975	551672	547855	3818	1	3	19	164	19.0977	0.637406
806	0	637799025	637799024	605695	603459	2237	1	2	20	45	4.47027	0.1492
807	0	637799209	637799207	789313	785964	3350	1	3	52	9	9.5991	0.32038
808	0	637799216	637799214	795058	792319	2740	1	3	10	0	5.93175	0.197978
809	0	637799390	637799390	979261	977848	1414	1	1	0	55	20.7921	0.693958
810	0	637799519	637799518	1111854	1110004	1851	1	2	74	0	3.68774	0.123082
811	0	640711040	640711040	1248551	1248477	75	0	1	0	0	93398.5	0
812	0	637799755	637799755	1355588	1352653	2936	1	1	0	176	6.59435	0.220093
813	0	637799943	637799943	1561208	1560259	950	1	1	30	140	7.02947	0.234616
814	0	637800423	637800422	2050003	2047490	2514	1	2	23	77	44.1249	1.47272
815	0	637800758	637800758	2379345	2377778	1568	1	1	98	0	6.13967	0.204918
816	0	637800968	637800968	2601955	2599191	2765	1	1	59	0	3.27812	0.109411
817	1	637798424	637798425	18269	21093	2823	1	2	346	1	10.9943	0.366948
818	1	637798481	637798483	73744	76617	2872	1	3	31	0	10.9012	0.363839
819	1	640711019	640711019	166532	166608	75	0	1	0	0	931643	0
820	1	637798954	637798954	527857	530063	2205	1	1	19	40	4.45356	0.148642
821	1	640711023	640711023	555218	555289	70	0	1	0	1	64649.2	0
822	1	637799035	637799035	613950	615456	1505	1	1	22	105	94.7027	3.1608
823	1	637799113	637799114	692562	694045	1482	1	2	237	0	4.94474	0.165036
824	1	637799297	637799297	887407	888507	1099	1	1	145	80	6.01998	0.200923
825	1	637799414	637799415	1003809	1005240	1430	1	2	0	0	6.53352	0.218063
826	1	637799648	637799649	1241562	1242387	824	1	2	87	54	134.634	4.49356
827	1	637799767	637799767	1366989	1368439	1449	1	1	272	96	7.15507	0.238808
828	1	637799953	637799957	1572455	1583143	10687	1	5	31	93	48.2866	1.61161
829	1	637800004	637800004	1630063	1630872	808	1	1	0	0	2.68519	0.0896209
830	1	637800075	637800076	1706655	1707784	1128	1	2	30	8	18.4858	0.616984
831	1	637800106	637800106	1737812	1739552	1739	1	1	70	0	3.556	0.118685
832	1	637800327	637800327	1957417	1959471	2053	1	1	0	0	3.87251	0.129249
833	1	637800329	637800329	1960830	1961898	1067	1	1	21	7	3.29186	0.109869
834	1	637800404	637800405	2032854	2033612	757	1	1	0	41	79.2793	2.64603
835	1	637800525	637800525	2157931	2160506	2574	1	1	107	78	8.83385	0.294839
836	1	637800712	637800712	2333228	2334749	1520	1	1	101	125	7.35414	0.245452
837	1	637800728	637800728	2350198	2351221	1022	1	1	0	67	6.66797	0.222551
838	1	637800840	637800840	2465863	2467542	1678	1	1	182	37	7.68452	0.256479
839	1	640711059	640711059	2596584	2596657	72	0	1	0	1	226292	0
840	1	637801034	637801035	2666975	2668248	1272	1	2	43	37	5.12637	0.171098
841	1	637801044	637801045	2674070	2675478	1407	1	2	23	205	10.8424	0.361878
842	0	637798468	637798462	63291	57941	5351	1	7	49	0	5.50084	0.183596
843	0	637798624	637798624	220207	219921	287	1	1	16	103	11.8571	0.395745
844	0	637798831	637798831	415460	414996	465	1	1	19	68	74.5333	2.48763
845	0	637799659	637799659	1251858	1250954	905	1	1	12	23	4.64862	0.155153
846	0	637800587	637800587	2226897	2226243	655	1	1	94	225	6.00305	0.200358
847	0	637800727	637800727	2350167	2349091	1077	1	1	0	144	8.44011	0.281698
848	0	637801009	637801009	2638414	2637686	729	1	1	226	44	105.258	3.51309
849	1	637798575	637798575	168146	170428	2281	1	1	30	81	12.8318	0.428275
850	1	637798848	637798848	431356	433012	1655	1	1	102	61	299.529	9.99709
851	1	637799521	637799521	1112826	1113305	478	1	1	27	27	6.11667	0.20415
852	1	637800164	637800164	1797539	1799110	1570	1	1	77	43	3.59733	0.120065
853	1	637800384	637800384	2015619	2016328	708	1	1	26	231	11.4099	0.380816
854	0	637798491	637798491	82865	82179	687	1	1	0	0	2.88646	0.0963387
855	0	637798876	637798874	456731	453959	2773	1	3	67	45	30.6022	1.02138
856	0	637799457	637799457	1050679	1049751	929	1	1	119	15	5.18192	0.172952
857	0	637799881	637799881	1503434	1502252	1183	1	1	42	73	6.91209	0.230698
858	0	637799906	637799906	1525448	1525078	371	1	1	35	0	3.84906	0.128466
859	0	637799975	637799975	1600400	1599286	1115	1	1	19	67	5.86009	0.195587
860	0	637800444	637800444	2067857	2067396	462	1	1	122	52	325.212	10.8543
861	0	637800534	637800534	2169646	2168609	1038	1	1	61	62	54.5308	1.82002
862	0	637800620	637800620	2255847	2254685	1163	1	1	0	62	42.0868	1.40469
863	0	640711068	640711068	2676678	2676605	74	0	1	0	1	13767.9	0
864	1	637798627	637798628	221454	223398	1943	1	2	44	0	4.22519	0.14102
865	1	637798767	637798771	354481	357426	2944	1	5	51	121	38.0448	1.26979
866	1	640711033	640711033	711226	711355	128	0	1	0	43	17472.5	0
867	1	637799190	637799190	766202	767268	1065	1	1	14	165	13.1453	0.438737
868	1	637799310	637799310	903156	904331	1174	1	1	45	48	24.7304	0.825405
869	1	637799478	637799481	1066686	1069884	3197	1	3	20	51	48.0309	1.60308
870	1	637799503	637799504	1087702	1091211	3508	1	2	78	60	7.69202	0.256729
871	1	637799801	637799801	1407202	1407843	640	1	1	0	6	4.30841	0.143798
872	1	637799998	637799999	1622915	1625644	2728	1	2	55	0	2.82418	0.0942599
873	1	637800070	637800070	1701302	1702294	991	1	1	67	203	16.2296	0.54168
874	1	637800583	637800583	2221194	2223008	1813	1	1	740	49	8.92342	0.297828
875	1	637800940	637800940	2570956	2573066	2109	1	1	56	117	12.4439	0.415327
876	0	637798448	637798448	41121	40792	330	1	1	30	63	109.303	3.6481
877	0	637798661	637798661	252804	251503	1302	1	1	21	0	6.18356	0.206383
878	0	640711021	640711021	288232	288155	78	0	1	0	5	6903.63	0
879	0	637798943	637798940	519441	516390	3052	1	4	108	24	110.492	3.68778
880	0	637799220	637799220	797401	796433	969	1	1	112	74	7.04747	0.235217
881	0	637799277	637799277	865489	863508	1982	1	1	20	672	28.504	0.951352
882	0	637799369	637799368	959761	957546	2216	1	2	24	0	3.23556	0.10799
883	0	637799396	637799396	986189	984955	1235	1	1	179	54	181.357	6.05298
884	0	637800385	637800385	2018093	2016026	2068	1	1	55	117	5.95261	0.198675
885	0	637800418	637800416	2044373	2041478	2896	1	3	53	3	8.56112	0.285736
886	0	637800590	637800589	2229929	2228499	1431	1	2	19	30	5.86792	0.195848
887	0	637801060	637801060	2690161	2688227	1935	1	1	42	78	13.5969	0.453811
888	1	637798631	637798635	224017	226885	2867	1	5	43	664	57.9801	1.93515
889	1	637798898	637798898	479657	480318	660	1	1	43	481	28.0891	0.937504
890	1	637799111	637799111	691580	691787	206	1	1	39	61	322.082	10.7498
891	1	637799240	637799241	817145	819895	2749	1	2	23	0	4.27081	0.142543
892	1	637799397	637799397	986280	987699	1418	1	1	135	73	104.09	3.47412
893	1	637799425	637799425	1016281	1016980	698	1	1	34	36	2.27714	0.0760021
894	1	637799439	637799439	1033272	1034835	1562	1	1	28	36	4.63747	0.15478
895	1	637799783	637799784	1383140	1386095	2954	1	2	52	15	9.80074	0.32711
896	1	637799886	637799889	1507264	1510982	3717	1	4	20	0	11.5932	0.386934
897	1	637799919	637799919	1536952	1537641	688	1	1	34	47	83.5812	2.78961
898	1	637799964	637799964	1590742	1591646	903	1	1	57	32	6.28066	0.209624
899	1	637800005	637800007	1631098	1636599	5500	1	3	241	32	6.17757	0.206183
900	1	637800080	640711045	1710272	1713314	3041	0	2	81	17	470.72	0
901	1	637800105	637800105	1735942	1737356	1413	1	1	23	0	3.7894	0.126475
902	1	637800167	637800169	1800351	1802660	2308	1	3	21	20	3.44286	0.114909
903	1	637800292	637800294	1919135	1922222	3086	1	3	229	40	9.40317	0.313841
904	1	637800829	637800829	2448057	2448912	854	1	1	19	30	6.19042	0.206612
905	1	637800875	637800875	2498952	2500015	1062	1	1	20	201	7.20301	0.240408
906	0	637798722	637798720	314765	312372	2394	1	3	142	31	59.8868	1.99879
907	0	637798933	637798932	510360	508783	1578	1	2	28	12	6.95437	0.23211
908	0	637799907	637799907	1526954	1525759	1196	1	1	0	74	7.19983	0.240302
909	0	637800206	637800206	1832854	1832303	552	1	1	48	0	3.95109	0.131872
910	0	637800397	637800396	2027976	2025681	2296	1	2	99	112	9.8811	0.329792
911	1	637798946	637798946	521416	523582	2165	1	1	86	74	56.4808	1.88511
912	1	637799293	637799293	880845	886076	5230	1	1	22	2591	19.3115	0.644543
913	1	637799834	637799834	1453271	1454626	1354	1	1	46	50	5.4056	0.180418
914	1	637801043	637801043	2673063	2673961	897	1	1	0	113	13.4805	0.449927
915	0	637798807	637798805	395828	393625	2204	1	1	97	168	16.4351	0.548539
916	0	637799552	637799552	1145235	1144385	851	1	1	12	5	15.0376	0.501896
917	0	637799722	637799722	1316051	1313925	2127	1	1	28	14	6.05924	0.202233
918	1	637799977	637799979	1600767	1602886	2118	1	3	35	0	4.49434	0.150003
919	1	637800205	637800205	1831862	1832276	413	1	1	0	46	3.93735	0.131413
920	1	637800880	637800883	2506103	2508850	2746	1	4	18	45	10.1736	0.339554
921	1	637800972	637800975	2605009	2609177	4167	1	2	0	299	33.9367	1.13267
922	0	637799461	637799461	1054364	1053871	494	1	1	11	6	2.12348	0.0708734
923	0	637799872	637799872	1495110	1494133	978	1	1	17	40	4.13292	0.137941
924	0	637800003	637800000	1629480	1625361	4120	1	4	31	341	243.946	8.14194
925	0	637800431	637800430	2057874	2055427	2448	1	2	221	18	20.665	0.689717
926	0	637800713	637800713	2335796	2334652	1145	1	1	78	2	2.67249	0.0891971
927	1	637799162	637799165	741369	746590	5220	1	4	27	0	7.93049	0.264688
928	1	637799386	637799387	974053	975417	1363	1	2	46	59	19.2733	0.643265
929	1	637799753	637799753	1351551	1351887	335	1	1	62	47	488.424	16.3017
930	1	637800145	637800145	1775488	1776141	652	1	1	145	77	10.3364	0.344988
931	1	637801040	637801040	2670288	2670803	514	1	1	67	11	3.4186	0.1141
932	0	637798751	637798750	339327	337319	2009	1	2	21	89	11.1643	0.372619
933	0	637798850	637798849	435071	432973	2099	1	2	31	103	34.4812	1.15085
934	0	637800597	637800596	2237671	2234021	3651	1	2	28	120	8.78855	0.293327
935	1	637798753	637798753	340186	340526	339	1	1	102	74	127.27	4.24776
936	1	637799748	637799748	1347160	1347917	756	1	1	13	7	2.22296	0.0741935
937	1	637800826	637800827	2445310	2447361	2050	1	2	77	2	14.7076	0.490882
938	0	637798413	637798411	8877	7776	1102	1	3	18	3	14.0036	0.467386
939	0	637798431	637798431	28075	27080	996	1	1	16	2	6.3243	0.21108
940	0	637798587	637798586	179942	177477	2466	1	2	150	73	8.5077	0.283954
941	0	637798890	637798889	469366	466721	2646	1	2	147	283	20.3847	0.680362
942	0	637799109	637799106	690809	687094	3716	1	4	61	39	269.761	9.00357
943	0	637799400	640711037	991513	989339	2175	0	1	19	1	5972.44	0
944	0	637799497	637799497	1084345	1083722	624	1	1	23	49	8.1875	0.273266
945	0	637799650	637799650	1242885	1242347	539	1	1	53	108	29.0204	0.968587
946	0	637799745	637799745	1344431	1342486	1946	1	1	26	48	115.231	3.84596
947	0	637799831	637799831	1451241	1450082	1160	1	1	0	5	4.21034	0.140525
948	0	637799862	637799861	1484283	1482669	1615	1	2	32	188	19.5065	0.65105
949	0	637800271	637800271	1899580	1899156	425	1	1	30	71	205.4	6.85544
950	0	637800695	637800695	2315752	2315333	420	1	1	25	119	102.395	3.41755
951	0	637800773	637800773	2393094	2392311	784	1	1	0	16	6.18495	0.206429
952	1	637798913	637798916	492988	495982	2993	1	4	0	49	10.0608	0.335789
953	1	637799001	637799002	578594	579489	894	1	2	26	191	12.1819	0.406584
954	1	637799451	637799452	1043839	1046163	2323	1	2	105	154	12.3983	0.413806
955	1	637799754	637799754	1351930	1352797	866	1	1	19	0	5.15553	0.172071
956	1	637799773	637799773	1375884	1377034	1149	1	1	27	32	5.55169	0.185294
957	1	637800538	637800538	2174869	2176162	1292	1	1	1	0	2.85008	0.0951243
958	1	637800608	637800608	2245016	2245713	696	1	1	21	188	9.36246	0.312482
959	1	637800903	637800905	2533456	2535200	1743	1	2	80	75	10.1473	0.338676
960	1	637800996	637800998	2626219	2628093	1873	1	1	18	62	16.3664	0.546246
961	0	637798651	637798649	242250	238325	3926	1	2	21	54	33.3803	1.1141
962	0	637798766	637798766	354339	353103	1237	1	1	40	0	9.52708	0.317976
963	0	637798866	637798865	448189	446103	2087	1	2	23	112	6.95783	0.232225
964	0	637799654	637799653	1246954	1244929	2026	1	1	27	63	18.5281	0.618396
965	0	637800208	637800207	1835490	1832881	2610	1	2	0	117	6.01073	0.200614
966	0	637800685	637800685	2305061	2303626	1436	1	1	17	3	2.51532	0.0839515
967	1	637798641	637798641	231094	231739	644	1	1	68	62	6.63622	0.221491
968	1	637798811	637798811	398835	399869	1033	1	1	35	1	3.39034	0.113156
969	1	637799018	637799019	595366	596808	1441	1	1	15	510	18.1802	0.606783
970	1	640711034	640711034	908331	908403	71	0	1	0	1	44789.7	0
971	1	637799411	637799411	999741	1001799	2057	1	1	61	0	5.4949	0.183398
972	1	637799454	637799456	1046481	1049817	3335	1	3	25	2	7.24723	0.241884
973	1	637799543	637799543	1134364	1135363	998	1	1	17	320	12.112	0.404251
974	1	637799946	637799948	1563507	1566486	2978	1	3	25	196	14.9604	0.499319
975	1	637800242	637800242	1870675	1871408	732	1	1	17	0	2.38692	0.079666
976	0	637798971	637798971	545701	543589	2113	1	1	47	65	3.92286	0.13093
977	0	637799577	637799577	1177557	1175883	1675	1	1	91	0	8.25313	0.275457
978	0	637799604	637799601	1209992	1209187	806	1	4	26	37	435.458	14.5339
979	0	637799790	637799790	1399524	1398270	1255	1	1	25	24	6.77371	0.22608
980	0	637800646	640711049	2282617	2281199	1419	0	1	70	1	9309.67	0
981	1	637798494	637798494	86547	87272	724	1	1	0	3	8.74931	0.292018
982	1	637798655	637798656	245840	247106	1265	1	2	11	0	5.37096	0.179261
983	1	637799038	637799038	618337	620289	1951	1	1	25	68	14.4501	0.482287
984	1	637799218	637799218	795889	796514	624	1	1	28	10	5.0016	0.166934
985	1	637799555	637799555	1148501	1149402	900	1	1	39	14	4.38914	0.146492
986	1	637799858	637799860	1479304	1482801	3496	1	3	157	207	316.764	10.5723
987	1	637800040	637800040	1671435	1672079	643	1	1	16	68	18.6341	0.621933
988	1	637800850	637800850	2476025	2477160	1134	1	1	0	5	3.83099	0.127863
989	1	640711058	637800908	2538396	2539822	1425	0	2	0	112	5019.63	0
990	1	637801010	637801010	2638465	2639037	571	1	1	11	1	2.02443	0.0675676
991	0	637798419	637798419	13567	12851	717	1	1	156	216	11.3319	0.378215
992	0	637798956	637798956	531790	530531	1260	1	1	7	92	16.4865	0.550255
993	0	637798981	637798981	555536	555276	261	1	1	3	21	4.4636	0.148977
994	0	637798999	637798999	578095	576599	1497	1	1	255	66	27.8838	0.93065
995	0	637799087	637799087	670846	670296	551	1	1	28	1	9.70236	0.323826
996	0	637799178	637799178	757351	756874	478	1	1	33	115	3.77197	0.125893
997	0	637799259	637799258	838975	836867	2109	1	2	40	198	20.431	0.681907
998	0	637799266	637799265	846765	845745	1021	1	2	86	77	45.9481	1.53357
999	0	637799287	637799286	872330	871796	535	1	2	0	90	9.46916	0.316043
1000	0	637799617	637799616	1220225	1218029	2197	1	2	45	17	7.6832	0.256435
1001	0	637799625	637799624	1227276	1224758	2519	1	2	32	83	15.8396	0.528664
1002	0	637799847	637799847	1468155	1466468	1688	1	1	60	62	52.2299	1.74323
1003	0	637799866	637799866	1488940	1488179	762	1	1	86	76	53.164	1.77441
1004	0	637799918	637799915	1537009	1534449	2561	1	4	97	0	6.41781	0.214201
1005	0	637799950	637799949	1568401	1566306	2096	1	2	85	18	6.62786	0.221212
1006	0	637799985	637799985	1610407	1609262	1146	1	1	51	111	32.945	1.09958
1007	0	637800158	637800154	1791965	1783934	8032	1	4	169	5	7.71489	0.257493
1008	0	637800352	637800350	1988893	1985142	3752	1	3	280	0	18.1786	0.606729
1009	0	637800436	637800436	2062349	2061855	495	1	1	28	65	29.5657	0.986785
1010	0	637800506	637800505	2138538	2137504	1035	1	2	75	0	13.9459	0.465459
1011	0	637800729	637800729	2353058	2351030	2029	1	1	43	72	6.00789	0.20052
1012	0	637800738	637800735	2361354	2358124	3231	1	4	103	38	8.02909	0.267979
1013	0	637800762	637800761	2383678	2381547	2132	1	2	71	67	1101.8	36.7737
1014	0	637800953	637800953	2586093	2585648	446	1	1	21	20	4.67265	0.155954
1015	0	637800967	637800965	2599174	2596667	2508	1	3	26	52	9.45136	0.315449
1016	0	637801015	637801014	2645425	2644187	1239	1	2	33	130	22.0847	0.737102
1017	1	637798668	637798670	259188	262440	3251	1	3	38	68	15.2733	0.509762
1018	1	637798801	637798801	388468	389714	1245	1	1	26	96	14.8693	0.496278
1019	1	637798937	637798938	513581	515288	1706	1	2	31	0	5.79625	0.193456
1020	1	637798962	637798962	536594	537749	1154	1	1	0	64	18.8901	0.630478
1021	1	637799040	637799040	621248	622240	991	1	1	29	103	5.16415	0.172359
1022	1	637799226	637799226	803060	804895	1834	1	1	13	80	5.06808	0.169153
1023	1	637799246	637799247	823343	825330	1986	1	2	163	0	21.3692	0.71322
1024	1	637799267	637799267	847205	848486	1280	1	1	28	228	12.3651	0.412697
1025	1	637799346	637799350	934773	940455	5681	1	5	91	63	18.0723	0.603183
1026	1	637799610	637799611	1213452	1215201	1748	1	2	28	60	20.9686	0.699848
1027	1	637799685	637799688	1279056	1281945	2888	1	3	23	0	5.89308	0.196688
1028	1	637799804	637799804	1409535	1413261	3725	1	1	25	129	6.00295	0.200355
1029	1	637799826	637799827	1443526	1445725	2198	1	2	20	0	4.87227	0.162617
1030	1	637799958	637799959	1583328	1586106	2777	1	2	79	28	50.8546	1.69733
1031	1	640711045	637800082	1712940	1714082	1141	0	2	46	7	1242.68	0
1032	1	637800233	637800235	1863269	1865946	2676	1	3	21	0	15.6004	0.520681
1033	1	637800374	637800376	2006027	2009021	2993	1	3	20	31	9.29182	0.310124
1034	1	637800398	637800399	2027910	2029202	1291	1	1	19	89	30.133	1.00572
1035	1	637800405	637800405	2033408	2033612	203	1	1	41	41	285.756	9.53741
1036	1	637800428	637800429	2052953	2055468	2514	1	2	28	56	21.4102	0.714587
1037	1	637800486	637800486	2110157	2111810	1652	1	1	24	7	3.14268	0.10489
1038	1	637800502	637800502	2135106	2135812	705	1	1	19	55	12.2786	0.409813
1039	1	637800532	637800532	2167125	2167917	791	1	1	24	1	5.91299	0.197352
1040	1	637800799	637800799	2418194	2419643	1448	1	1	116	125	6.4469	0.215172
1041	1	637800887	637800887	2514250	2515319	1068	1	1	26	48	34.3	1.1448
1042	0	637798659	637798658	248648	247772	877	1	2	19	137	169.231	5.64828
1043	0	637798931	637798931	508762	508229	534	1	1	59	85	9.42884	0.314697
1044	0	637799333	637799331	923099	921780	1320	1	3	123	0	26.8553	0.896324
1045	0	637799628	637799627	1230508	1228023	2486	1	2	0	25	3.90265	0.130255
1046	0	640711050	637800689	2309726	2307244	2483	0	3	0	10	11891.6	0
1047	1	637799000	637799000	577911	578589	677	1	1	0	16	5.60383	0.187034
1048	0	637798526	637798526	120013	119502	512	1	1	20	6	2.24805	0.0750309
1049	0	637798559	637798558	156309	154740	1570	1	2	2	174	20.7631	0.692989
1050	0	637798626	637798625	221453	220278	1176	1	2	56	38	6.30697	0.210502
1051	0	637798791	637798790	378694	376527	2168	1	2	0	0	46.4991	1.55196
1052	0	637799069	637799069	653512	652976	537	1	1	124	71	114.616	3.82544
1053	0	637799070	637799069	653798	652976	823	1	1	28	71	82.7108	2.76056
1054	0	637799320	637799320	914425	911699	2727	1	1	84	57	13.674	0.456384
1055	0	637799541	637799537	1132894	1127858	5037	1	5	174	6	6.00814	0.200528
1056	0	637800095	637800095	1729291	1728772	520	1	1	45	16	6.28654	0.20982
1057	0	637800138	637800137	1767876	1765427	2450	1	2	27	37	3.71143	0.123873
1058	1	637800042	637800042	1673906	1675344	1437	1	1	29	0	8.4934	0.283476
1059	1	637800201	637800201	1826511	1827645	1133	1	1	17	26	7.42026	0.247659
1060	1	637800763	637800764	2383811	2385925	2113	1	2	59	117	144.484	4.8223
1061	1	637800906	637800907	2535209	2538366	3156	1	2	31	8	6.32014	0.210941
1062	1	640711061	640711061	2623091	2623165	73	0	1	0	1	324768	0
1063	0	637798415	637798415	10892	10160	733	1	1	14	92	20.105	0.671027
1064	0	637798459	637798459	56398	55204	1195	1	1	46	0	3.17741	0.106049
1065	0	637798649	637798649	238556	238325	232	1	1	34	54	216.371	7.2216
1066	0	637799136	637799136	718025	717073	953	1	1	62	249	14.1616	0.472658
1067	0	637799360	637799360	949903	947898	2006	1	1	54	59	42.3978	1.41507
1068	0	637799546	637799546	1138034	1137758	277	1	1	19	102	9.51264	0.317494
1069	0	637799729	637799729	1327874	1326892	983	1	1	20	0	6.45677	0.215501
1070	1	637798550	637798550	146240	146761	520	1	1	28	41	8.66092	0.289067
1071	1	637798611	637798611	206146	207214	1067	1	1	52	0	9.09635	0.3036
1072	1	637799326	637799329	918090	921283	3192	1	4	45	0	12.9296	0.431538
1073	1	637800229	637800229	1855018	1859910	4891	1	1	186	0	6.12569	0.204451
1074	1	637800299	637800300	1926805	1930559	3753	1	2	88	73	36.2834	1.211
1075	1	637800399	637800399	2028174	2029202	1027	1	1	22	89	33.8367	1.12934
1076	1	637800449	637800450	2073003	2074449	1445	1	2	25	0	7.71458	0.257482
1077	1	637800647	637800647	2282643	2283330	686	1	1	29	161	19.3619	0.646225
1078	0	637799355	637799355	944149	943429	721	1	1	22	6	5.51179	0.183962
1079	0	637799701	637799701	1296219	1295438	782	1	1	44	0	4.6202	0.154204
1080	0	637799850	637799850	1472216	1471869	348	1	1	30	111	12.0833	0.403294
1081	0	637800101	637800101	1733760	1733386	375	1	1	0	15	2.76533	0.0922959
1082	0	637800185	637800184	1817589	1815766	1824	1	2	27	82	54.5022	1.81907
1083	0	637800607	637800607	2244948	2244712	237	1	1	8	13	2.29536	0.07661
1084	0	637800707	637800707	2329417	2328759	659	1	1	212	120	15.824	0.528142
1085	0	637800873	637800869	2498692	2492980	5713	1	5	31	0	9.32907	0.311368
1086	1	637798843	637798844	427463	428496	1032	1	2	0	1	2.4352	0.0812775
1087	1	637799103	637799103	685277	685634	356	1	1	13	0	3.77374	0.125953
1088	1	637799925	637799926	1543919	1545353	1433	1	2	4	0	4.05296	0.135272
1089	0	637799805	637799805	1414135	1413214	922	1	1	153	73	14.4111	0.480984
1090	0	637799871	637799870	1494080	1491575	2506	1	1	50	221	69.4126	2.31672
1091	0	637800311	637800310	1942984	1938197	4788	1	2	170	83	12.8091	0.427517
1092	0	637800892	637800889	2521691	2517789	3903	1	4	51	67	19.1668	0.639712
1093	1	637799121	637799122	698678	700918	2239	1	2	30	78	24.8362	0.828936
1094	1	637800425	637800425	2050849	2051994	1144	1	1	56	100	9.05934	0.302365
1095	0	637799260	637799260	839848	839012	837	1	1	39	87	27.6141	0.92165
1096	0	637800497	637800497	2130231	2129314	918	1	1	45	0	5.35839	0.178842
1097	1	637799094	637799095	675923	677967	2043	1	2	23	0	9.33594	0.311597
1098	1	637799816	637799816	1430389	1431319	929	1	1	49	36	8.62728	0.287945
1099	1	637800740	637800742	2361165	2364988	3822	1	3	236	0	5.7751	0.19275
1100	1	637800792	637800792	2411466	2412573	1106	1	1	33	124	14.9323	0.498382
1101	1	637800918	637800918	2550683	2551748	1064	1	1	21	274	14.0675	0.469519
1102	1	637801066	637801066	2693730	2694978	1247	1	1	98	50	21.8255	0.728448
1103	0	637798758	637798758	345431	344583	849	1	1	0	240	19.7951	0.660681
1104	0	637799788	637799786	1396786	1388086	8701	1	3	16	23	4.16653	0.139062
1105	0	637800340	637800340	1972808	1972283	526	1	1	30	7	3.84791	0.128428
1106	0	637800627	637800627	2261430	2261239	192	1	1	1	5	17.0885	0.570348
1107	0	637801054	637801054	2682813	2681983	831	1	1	0	0	3.6799	0.122821
1108	1	637798775	637798777	362088	366022	3933	1	3	59	7	7.58577	0.253183
1109	1	637800541	637800541	2177348	2179490	2141	1	1	119	29	4.27765	0.142771
1110	0	637798593	637798593	185480	184389	1092	1	1	19	29	3.72436	0.124304
1111	0	637798788	637798787	375754	374664	1091	1	2	32	368	47.9459	1.60025
1112	0	637799576	637799576	1175804	1174992	813	1	1	70	86	10.647	0.355354
1113	0	637800161	637800161	1795238	1794074	1165	1	1	10	69	3.70987	0.123821
1114	0	637800798	637800798	2418541	2417537	1005	1	1	247	56	8.63781	0.288296
1115	0	637801001	637801001	2632109	2629750	2360	1	1	47	0	2.03178	0.0678128
1116	1	637798519	637798520	113174	113815	640	1	2	22	117	36.729	1.22587
1117	1	637798695	637798696	284097	288139	4041	1	2	51	0	20.9016	0.697612
1118	1	637798772	637798772	357492	359803	2310	1	1	57	71	4.91566	0.164065
1119	1	637798812	637798812	399909	400447	537	1	1	44	93	12.4731	0.416303
1120	1	640711035	640711035	923151	923235	83	0	1	0	0	133491	0
1121	1	637799356	637799356	944182	944540	357	1	1	38	0	6.47354	0.216061
1122	1	637799574	637799574	1172694	1174011	1316	1	1	1	99	13.481	0.449944
1123	1	637799741	637799741	1337058	1338133	1074	1	1	18	86	5.65706	0.18881
1124	1	637800240	637800241	1868856	1870562	1705	1	2	84	107	27.5155	0.91836
1125	1	637800312	637800312	1943283	1943912	628	1	1	25	71	7.27937	0.242957
1126	1	637800321	637800321	1952745	1953265	519	1	1	74	240	19.9635	0.666304
1127	1	637800386	637800386	2018328	2019540	1211	1	1	61	123	28.7304	0.958908
1128	1	640711048	640711048	2196083	2196156	72	0	1	0	1	863686	0
1129	1	637800605	637800606	2242681	2244536	1854	1	2	32	0	15.3238	0.511449
1130	1	637800858	637800858	2482937	2484056	1118	1	1	54	31	5.20268	0.173645
1131	0	637798417	637798417	12034	11577	458	1	1	70	64	64.5087	2.15305
1132	0	637800073	637800071	1705066	1701459	3608	1	1	53	654	290.466	9.69461
1133	1	637799129	637799129	711412	712569	1156	1	1	34	23	6.4361	0.214812
1134	1	637799623	637799623	1224265	1224646	380	1	1	33	112	12.7853	0.426724
1135	1	637800019	637800019	1651266	1652698	1431	1	1	93	29	3.28402	0.109608
1136	1	637800928	637800928	2560356	2561116	759	1	1	19	175	15.59	0.520333
1137	0	637798551	637798551	147087	146717	371	1	1	47	0	5.66038	0.188921
1138	0	637799393	637799392	981175	979758	1418	1	2	38	0	3.41467	0.113968
1139	0	637800368	637800366	2001940	2000131	1810	1	3	0	74	5.75635	0.192124
1140	0	637800555	637800555	2191924	2190917	1008	1	1	24	0	3.82341	0.12761
1141	0	637800795	637800795	2415220	2413960	1261	1	1	6	178	13.5543	0.45239
1142	1	637798554	637798554	148621	150239	1617	1	1	25	49	4.44287	0.148285
1143	1	637799738	637799740	1334099	1337029	2929	1	3	82	24	6.52064	0.217633
1144	0	637798502	637798502	94310	93657	654	1	1	25	107	12.1162	0.404391
1145	0	640711032	637799127	709692	707744	1949	0	2	0	0	9985.91	0
1146	0	637799450	637799450	1043340	1042308	1033	1	1	0	76	8.18974	0.273341
1147	0	637800281	637800281	1907461	1906858	604	1	1	35	62	7.11755	0.237556
1148	1	637798552	637798552	147126	147999	872	1	1	34	144	3.63272	0.121246
1149	1	637798748	637798748	336281	336616	334	1	1	82	26	5.88988	0.196581
1150	1	637800831	637800831	2450092	2451326	1233	1	1	17	66	10.9101	0.364137
1151	0	637798672	637798671	263250	262258	993	1	2	55	127	9.90634	0.330635
1152	0	637798699	637798699	290113	289571	543	1	1	18	186	11.0313	0.368182
1153	0	637798727	637798727	318605	318019	587	1	1	120	128	244.932	8.17486
1154	0	637798763	637798763	351298	349862	1437	1	1	20	13	5.29923	0.176868
1155	0	637799066	637799064	650037	647124	2914	1	3	28	0	14.4794	0.483266
1156	0	637799291	637799290	877956	874373	3584	1	2	69	17	4.81138	0.160585
1157	0	637799378	637799378	967577	966374	1204	1	1	16	156	10.8032	0.360567
1158	0	637799382	637799381	971717	969968	1750	1	2	78	0	6.992	0.233365
1159	0	637799418	637799418	1007942	1007414	529	1	1	62	167	11.2987	0.377105
1160	0	637799443	637799442	1038102	1036964	1139	1	2	16	85	9.09833	0.303666
1161	0	637799522	637799522	1114934	1113283	1652	1	1	210	71	34.4715	1.15052
1162	0	637799742	637799742	1338598	1338162	437	1	1	20	60	5.90389	0.197049
1163	0	637799822	637799821	1436088	1434487	1602	1	2	22	51	12.8521	0.428951
1164	0	637799830	637799830	1450076	1447563	2514	1	1	7	284	11.1436	0.371929
1165	0	637799864	637799864	1486739	1484899	1841	1	1	29	126	11.3178	0.377742
1166	0	637799913	637799912	1532426	1531194	1233	1	2	28	0	13.2425	0.441982
1167	0	637800223	637800222	1849152	1847416	1737	1	2	31	52	76.0535	2.53837
1168	0	637800245	637800244	1874433	1873092	1342	1	1	36	259	28.3957	0.947736
1169	0	637800265	637800264	1895648	1894377	1272	1	2	18	123	20.2052	0.67437
1170	0	637800302	637800302	1932628	1931311	1318	1	1	23	29	4.52807	0.151129
1171	0	637800317	637800315	1948604	1946140	2465	1	3	21	14	14.0978	0.470528
1172	0	637800452	637800451	2075799	2074574	1226	1	2	18	24	9.21207	0.307463
1173	0	637800476	637800475	2101026	2099490	1537	1	1	22	58	233.505	7.79347
1174	0	637800614	637800614	2251488	2251132	357	1	1	5	28	6.90476	0.230454
1175	0	637800778	637800777	2398425	2395924	2502	1	2	11	0	4.78497	0.159703
1176	0	637800847	637800844	2474123	2471271	2853	1	4	22	108	50.8489	1.69714
1177	0	637800932	637800929	2565194	2560845	4350	1	4	30	101	39.5021	1.31842
1178	0	637800993	637800992	2624469	2623378	1092	1	2	20	0	5.79121	0.193288
1179	0	637801022	637801022	2652419	2651656	764	1	1	42	404	42.2827	1.41123
1180	1	637798778	637798778	366034	366920	885	1	1	19	67	3.92897	0.131134
1181	1	637798804	637798804	392929	393524	594	1	1	61	76	27.1376	0.905746
1182	1	637798892	637798893	470935	473580	2644	1	2	40	26	6.03212	0.201329
1183	1	637798969	637798970	541898	543669	1770	1	2	156	73	14.14	0.471936
1184	1	637798972	637798972	545756	546526	769	1	1	18	39	6.7847	0.226446
1185	1	637799235	637799239	812931	817126	4194	1	5	24	37	9.91182	0.330817
1186	1	637799271	637799276	853524	864240	10715	1	6	105	294	14.6479	0.488891
1187	1	637799278	637799279	865511	867362	1850	1	2	85	154	22.1631	0.739716
1188	1	637799313	640711034	906790	908403	1612	0	3	42	1	2037.51	0
1189	1	637799335	637799336	924055	926576	2520	1	2	24	53	16.2895	0.543678
1190	1	637799568	637799570	1166923	1170635	3711	1	3	26	180	10.5901	0.353455
1191	1	637799582	637799583	1183257	1189449	6191	1	2	240	183	10.0011	0.333798
1192	1	637799590	637799590	1196840	1198977	2136	1	1	577	136	122.157	4.07712
1193	1	637799727	637799727	1322804	1324371	1566	1	1	106	52	8.16773	0.272607
1194	1	637799730	637799731	1327997	1330141	2143	1	2	96	0	3.48671	0.116373
1195	1	637799772	637799772	1374738	1375872	1133	1	1	18	31	5.27313	0.175996
1196	1	637799809	637799809	1417472	1420004	2531	1	1	68	125	25.846	0.862639
1197	1	637799875	637799876	1497152	1498624	1471	1	2	65	0	190.779	6.36744
1198	1	637799982	637799982	1606114	1606692	577	1	1	15	3	2.72193	0.0908474
1199	1	637800096	637800097	1729275	1730964	1688	1	2	109	0	6.13432	0.204739
1200	1	637800224	637800224	1849294	1852170	2875	1	1	9	0	4.39937	0.146834
1201	1	637800501	637800501	2134591	2135472	880	1	1	17	487	38.1406	1.27298
1202	1	637800714	637800714	2335825	2336419	593	1	1	21	316	36.9244	1.23239
1203	1	637800950	637800950	2581900	2583098	1197	1	1	39	95	60.3028	2.01267
1204	1	637800995	637800995	2624946	2626217	1270	1	1	36	57	6.15173	0.20532
1205	1	637801050	637801051	2678811	2680459	1647	1	2	49	46	23.7307	0.792039
1206	1	637801056	637801056	2684023	2685045	1021	1	1	21	54	6.10264	0.203682
1207	0	637798477	637798477	71142	69903	1240	1	1	3	37	6.91129	0.230672
1208	0	637798504	637798504	100273	98207	2067	1	1	187	95	13.6072	0.454153
1209	0	637798980	637798978	555238	551825	3414	1	3	104	53	7.06356	0.235754
1210	0	637799263	637799262	842285	840173	2113	1	2	53	90	14.8803	0.496645
1211	0	637799706	637799704	1301163	1298515	2649	1	2	0	115	20.4371	0.682111
1212	0	637799995	637799994	1619985	1617608	2378	1	2	289	573	58.6526	1.95759
1213	0	637800307	637800307	1936826	1936282	545	1	1	27	107	6.63486	0.221446
1214	0	637800361	637800361	1995535	1994383	1153	1	1	209	182	11.6132	0.387602
1215	1	637798499	637798499	90855	91713	857	1	1	174	37	4.26659	0.142402
1216	1	637798883	637798883	460547	460989	441	1	1	5	27	8.61851	0.287652
1217	1	637799551	637799551	1143359	1144919	1559	1	1	38	587	32.2338	1.07584
1218	1	637799670	637799671	1265064	1267137	2072	1	2	24	80	6.10415	0.203732
1219	1	637799683	637799683	1277368	1278306	937	1	1	92	451	41.8626	1.39721
1220	1	637799791	637799796	1399637	1403251	3613	1	5	105	148	13.7242	0.45806
1221	1	637800086	637800086	1716762	1717589	826	1	1	26	85	19.006	0.634347
1222	1	637800143	637800144	1772884	1775466	2581	1	2	62	40	37.8529	1.26338
1223	1	637800643	637800643	2276788	2277930	1141	1	1	12	0	2.22485	0.0742566
1224	0	637798428	637798426	24135	21103	3033	1	3	14	31	5.05209	0.168619
1225	0	637798553	637798553	148598	148046	553	1	1	107	113	9.79024	0.326759
1226	0	637799006	637799005	583434	581198	2237	1	2	36	7	8.82521	0.294551
1227	0	637799126	637799125	707697	705006	2692	1	1	24	67	43.9796	1.46786
1228	0	637799672	637799672	1268117	1267422	696	1	1	0	0	2.91236	0.097203
1229	0	637800211	637800211	1837057	1836728	330	1	1	10	23	2.97576	0.0993191
1230	1	637798517	637798517	109989	111631	1641	1	1	23	24	3.63542	0.121336
1231	1	637799785	637799785	1386557	1388148	1590	1	1	30	65	2.17023	0.0724336
1232	0	637800018	637800017	1651079	1648682	2398	1	2	93	0	4.20517	0.140352
1233	0	637800499	637800499	2133222	2132200	1023	1	1	25	56	7.50635	0.250532
1234	0	637800989	637800989	2621670	2621054	617	1	1	23	48	4.95138	0.165257
1235	1	637799268	637799270	848826	852637	3810	1	2	44	8	5.85467	0.195406
1236	1	637799655	637799655	1246995	1248581	1585	1	1	109	212	10.7284	0.358072
1237	1	637799983	637799983	1606701	1608004	1302	1	1	45	2	3.02837	0.101075
1238	1	637800303	637800305	1932612	1935312	2699	1	3	153	137	13.9956	0.467117
1239	0	637798541	637798541	136720	135996	725	1	1	69	20	2.27034	0.0757752
1240	0	637799008	637799008	585293	584412	882	1	1	29	13	3.34354	0.111594
1241	0	637799597	637799594	1204356	1200525	3832	1	4	37	248	3.89405	0.129968
1242	1	637798814	637798814	400768	401421	652	1	1	0	0	2.33792	0.0780306
1243	1	637800146	637800146	1776146	1778297	2150	1	1	53	71	3.62128	0.120864
1244	0	637799309	637799309	903119	902069	1051	1	1	0	40	4.3863	0.146397
1245	1	637799851	637799854	1472521	1476799	4277	1	2	64	806	49.6861	1.65833
1246	1	637799935	637799936	1551630	1553086	1455	1	2	112	4	5.63967	0.18823
1247	0	637798487	637798487	79410	78409	1002	1	1	214	578	14.6357	0.488483
1248	0	637798639	637798639	230125	229484	642	1	1	71	145	13.6417	0.455308
1249	0	637799187	637799187	764877	763606	1272	1	1	23	34	4.81682	0.160767
1250	0	637800861	637800860	2485533	2484428	1106	1	2	6	11	4.40416	0.146993
1251	1	637798452	637798453	45022	48916	3893	1	2	142	35	10.1861	0.339973
1252	0	637799580	637799579	1182443	1179142	3302	1	2	0	153	9.1596	0.305711
1253	0	637800339	637800338	1972254	1969931	2324	1	2	26	0	15.2694	0.509631
1254	0	637800353	637800352	1989696	1986089	3608	1	1	91	287	18.2716	0.609835
1255	0	637800465	637800464	2090061	2085761	4301	1	2	124	132	43.9858	1.46807
1256	1	637798430	637798430	25416	27174	1757	1	1	0	52	5.00227	0.166956
1257	1	637798839	637798839	423596	425312	1715	1	1	36	472	16.1776	0.539946
1258	1	637798984	637798986	557200	560010	2809	1	2	0	394	20.6432	0.688988
1259	1	637799141	637799142	723144	724539	1394	1	2	92	128	17.3926	0.580495
1260	1	637799542	637799542	1132773	1134232	1458	1	1	195	56	41.4014	1.38181
1261	0	637798471	637798471	65601	64924	678	1	1	60	63	66.9307	2.23388
1262	0	640711016	640711016	87796	87724	73	0	1	0	1	446403	0
1263	0	637798715	637798713	309179	304554	4626	1	3	136	156	14.8407	0.495323
1264	0	637798983	637798983	556977	555944	1034	1	1	0	470	29.2079	0.974846
1265	0	637799878	637799877	1500367	1498702	1666	1	2	25	0	10.1927	0.340191
1266	0	637800090	637800090	1724767	1723520	1248	1	1	31	20	2.46394	0.0822367
1267	0	637800573	637800573	2208104	2207291	814	1	1	23	215	17.7334	0.591871
1268	0	637800836	637800835	2460388	2457067	3322	1	2	57	36	5.66737	0.189154
1269	1	637798545	637798545	140119	142165	2045	1	1	149	59	87.1397	2.90838
1270	1	637798895	637798895	474280	475990	1709	1	1	36	346	9.92227	0.331166
1271	1	637798934	637798934	510411	511303	891	1	1	1	10	2.49384	0.0832346
1272	1	637799084	637799085	666798	668989	2190	1	2	89	58	4.89416	0.163348
1273	1	637799612	637799614	1215259	1217532	2272	1	3	114	0	3.31003	0.110476
1274	1	637800110	637800110	1742428	1743365	936	1	1	80	132	21.4136	0.714703
1275	1	637800119	637800123	1749060	1752913	3852	1	5	16	51	6.31811	0.210874
1276	1	637800634	637800635	2267619	2268414	794	1	1	0	57	23.3103	0.778006
1277	1	637800779	637800780	2398599	2399897	1297	1	2	26	46	223.971	7.47526
1278	1	637800997	637800998	2626980	2628093	1112	1	2	25	62	23.1688	0.773282
1279	0	637798429	637798429	25374	24181	1194	1	1	3	0	2.51508	0.0839433
1280	0	637798474	637798474	68981	67991	991	1	1	1	0	3.63471	0.121312
1281	0	637798798	637798798	386562	385344	1219	1	1	34	6	3.11731	0.104043
1282	0	637798829	637798829	413652	413306	347	1	1	38	90	110.769	3.69705
1283	0	637798936	637798936	513578	512527	1052	1	1	0	62	12.5361	0.418406
1284	0	637799061	637799061	644121	642701	1421	1	1	155	66	151.222	5.04721
1285	0	637799102	637799101	685273	683966	1308	1	2	118	85	17.7049	0.59092
1286	0	637799210	637799210	790324	789393	932	1	1	91	67	120.35	4.0168
1287	0	640711038	640711038	1170775	1170701	75	0	1	0	1	161953	0
1288	0	637799708	637799707	1301790	1301108	683	1	2	21	66	138.902	4.636
1289	0	637799945	637799944	1563413	1561356	2058	1	2	24	111	11.1968	0.373705
1290	0	637799961	637799961	1589152	1588806	347	1	1	6	11	5.20173	0.173613
1291	0	637799987	637799987	1611886	1611200	687	1	1	33	60	45.8719	1.53102
1292	0	637800020	637800020	1653192	1652273	920	1	1	20	459	50.0109	1.66917
1293	0	637800034	637800034	1667252	1667029	224	1	1	21	29	4.15625	0.138719
1294	0	637800358	637800357	1992304	1990819	1486	1	1	23	201	16.9448	0.565551
1295	0	637800421	637800419	2047420	2044382	3039	1	3	23	6	55.0247	1.83651
1296	0	637800442	637800440	2066397	2064824	1574	1	3	27	102	24.8412	0.8291
1297	0	637800527	637800526	2163696	2160457	3240	1	2	121	100	37.5778	1.2542
1298	0	637800576	637800576	2211255	2209068	2188	1	1	0	115	7.65356	0.255446
1299	0	637800610	637800610	2247389	2246989	401	1	1	20	0	3.10723	0.103707
1300	0	637800791	637800790	2411177	2410419	759	1	2	38	58	429.594	14.3382
1301	0	637800979	637800979	2611139	2610695	445	1	1	102	58	24.4427	0.815801
1302	1	637798576	637798578	170476	172298	1821	1	3	22	93	68.3511	2.28129
1303	1	640711020	640711020	219927	220002	74	0	1	0	2	12009.1	0
1304	1	637798723	637798725	314866	316980	2113	1	3	31	0	8.54894	0.28533
1305	1	637798792	637798793	378931	380948	2016	1	2	50	47	9.18087	0.306421
1306	1	637798836	637798838	419346	423309	3962	1	3	36	64	20.3648	0.679696
1307	1	637798877	637798878	457194	458770	1575	1	2	17	58	12.0964	0.40373
1308	1	637798879	637798880	458785	460264	1478	1	1	10	62	22.1554	0.73946
1309	1	637798887	637798888	463876	466920	3043	1	2	25	92	9.82135	0.327798
1310	1	637799324	637799324	916928	917181	252	1	1	26	15	7.34252	0.245064
1311	1	637799464	637799464	1055615	1056359	743	1	1	30	379	13.9987	0.46722
1312	1	637799481	637799481	1068860	1069884	1023	1	1	41	51	104.281	3.48049
1313	1	637799511	637799511	1099669	1102044	2374	1	1	51	0	4.77399	0.159337
1314	1	637799675	637799677	1270783	1273166	2382	1	3	20	43	6.62458	0.221102
1315	1	637799719	637799719	1311801	1313283	1481	1	1	40	102	16.3749	0.54653
1316	1	637799750	637799750	1348808	1349394	585	1	1	26	21	2.8109	0.0938169
1317	1	637799837	637799837	1456183	1456829	645	1	1	77	42	4.93972	0.164868
1318	1	637799869	637799869	1491245	1491564	318	1	1	41	0	4.31562	0.144039
1319	1	637799879	637799879	1500408	1501415	1006	1	1	81	108	9.23214	0.308133
1320	1	637799911	637799911	1530873	1531147	273	1	1	97	64	145.135	4.84402
1321	1	637800133	637800133	1762603	1763702	1098	1	1	36	65	5.96636	0.199134
1322	1	637800173	637800178	1804240	1810159	5918	1	6	155	17	21.2378	0.708835
1323	1	637800202	637800204	1827768	1831846	4077	1	3	32	0	10.735	0.358291
1324	1	637800453	637800454	2075845	2079133	3287	1	2	26	0	7.11827	0.23758
1325	1	637800533	637800533	2167968	2168397	428	1	1	34	81	15.793	0.527109
1326	1	637800545	637800547	2181832	2184155	2322	1	3	39	79	3.77194	0.125893
1327	1	637800586	637800586	2226025	2226519	493	1	1	6	24	10.0707	0.33612
1328	1	637800751	637800751	2371412	2372253	840	1	1	5	0	3.38005	0.112813
1329	1	637800895	637800897	2524069	2526878	2808	1	2	25	74	26.7327	0.892233
1330	1	637800936	637800937	2568591	2569566	974	1	2	22	55	13.3545	0.445721
1331	1	637800978	637800978	2609721	2610427	705	1	1	20	0	2.11174	0.0704815
1332	1	637800980	637800981	2611288	2612984	1695	1	2	95	78	74.9965	2.50309
1333	1	637801036	637801037	2668265	2669766	1500	1	2	34	61	17.1192	0.571371
1334	0	637798666	637798666	258458	255910	2549	1	1	23	51	180.383	6.02046
1335	0	637798816	637798815	402170	401288	883	1	2	148	176	6.63307	0.221386
1336	0	637799125	637799125	706379	705006	1374	1	1	29	67	75.4243	2.51737
1337	0	637799525	637799525	1117058	1116224	835	1	1	96	37	4.20958	0.140499
1338	1	637799128	637799128	709822	711275	1452	0	1	170	96	1562.38	0
1339	1	637799182	637799182	759351	759847	495	1	1	62	0	4.44467	0.148345
1340	1	637799508	637799508	1094745	1097516	2770	1	1	6	0	2.19986	0.0734225
1341	1	637799885	637799886	1506315	1508907	2591	1	1	84	583	24.0756	0.803548
1342	0	637799436	637799433	1031480	1025071	6410	1	4	45	318	13.7044	0.457398
1343	0	637799711	637799707	1303946	1301108	2839	1	3	110	66	39.8218	1.32909
1344	0	637800990	637800990	2622327	2621687	641	1	1	29	150	5.67395	0.189374
1345	1	637798539	637798540	133813	136072	2258	1	2	102	20	8.8323	0.294787
1346	1	637798703	637798703	294788	296809	2020	1	1	84	96	74.2216	2.47722
1347	1	637798959	637798959	533513	533996	482	1	1	57	55	449.095	14.989
1348	1	637799090	637799090	672713	673409	695	1	1	54	7	3.56385	0.118947
1349	1	637799344	637799345	932591	934815	2223	1	2	143	69	10.1658	0.339296
1350	1	637800078	637800079	1708634	1710268	1633	1	2	31	18	4.77554	0.159389
1351	0	637798486	637798484	78946	76507	2440	1	1	75	107	12.6418	0.421934
1352	0	637798573	637798573	166949	166602	348	1	1	24	93	10.3362	0.344982
1353	0	637798648	637798648	238278	237038	1241	1	1	3	128	12.0113	0.400889
1354	0	637798806	637798805	395205	393625	1581	1	2	24	168	16.6818	0.556774
1355	0	637799014	637799013	592822	590846	1977	1	2	71	0	14.5367	0.485177
1356	0	637799867	637799867	1490723	1488975	1749	1	1	0	0	2.49914	0.0834115
1357	1	637798589	637798590	181060	182555	1494	1	2	18	0	4.4385	0.14814
1358	1	637798597	637798597	190443	191706	1262	1	1	29	86	18.9304	0.631821
1359	1	637798676	637798681	265955	270291	4335	1	6	20	302	6.27185	0.20933
1360	1	637798880	637798880	459075	460264	1188	1	1	21	62	26.5378	0.885728
1361	1	637799078	637799078	663051	663761	709	1	1	90	0	4.78481	0.159698
1362	1	637799221	637799223	797154	799826	2671	1	3	134	0	8.9364	0.298262
1363	1	637800098	637800098	1731096	1731884	787	1	1	63	162	26.6033	0.887913
1364	1	637800369	637800373	2001962	2005914	3951	1	5	20	89	11.2649	0.375977
1365	1	637800462	637800462	2085056	2085543	486	1	1	21	173	11.1783	0.373087
1366	1	637800470	637800473	2093307	2097676	4368	1	4	56	0	7.26934	0.242622
1367	1	637800630	637800630	2263381	2263807	425	1	1	22	0	11.2974	0.377063
1368	0	637800320	637800318	1952601	1948660	3942	1	3	14	0	4.29909	0.143487
1369	1	637799607	637799609	1211577	1213403	1825	1	3	126	90	69.5545	2.32145
1370	1	637799931	637799931	1548123	1548681	557	1	1	84	271	12.9571	0.432456
1371	1	637800217	637800218	1840716	1842018	1301	1	2	26	20	10.7283	0.358069
1372	0	637798532	637798530	126182	124068	2115	1	3	24	2	12.7376	0.42513
1373	0	637799374	637799372	963809	961648	2162	1	3	19	96	7.06568	0.235825
1374	0	637800863	637800863	2488402	2486797	1606	1	1	32	59	5.27522	0.176066
1375	1	637799744	637799744	1340607	1342517	1909	1	1	27	84	5.99372	0.200047
1376	1	637800512	637800512	2143337	2144584	1246	1	1	0	0	3.5016	0.11687
1377	0	637799242	637799242	820706	819956	751	1	1	52	0	2.2783	0.0760405
1378	0	637799448	637799448	1041746	1039803	1944	1	1	21	168	14.0314	0.468312
1379	0	637799561	637799561	1157996	1157386	611	1	1	65	27	3.75941	0.125474
1380	0	637799573	637799573	1172278	1171557	722	1	1	0	14	2.08033	0.0694333
1381	0	637800874	637800874	2498934	2498736	199	1	1	41	44	157.975	5.27258
1382	1	637798822	637798824	406350	408868	2517	1	3	39	24	387.035	12.9177
1383	1	637799019	637799020	595736	597971	2234	1	2	20	99	12.864	0.429351
1384	1	637799086	637799086	669208	670549	1340	1	1	139	249	27.9486	0.932814
1385	1	637800897	637800897	2526134	2526878	743	1	1	35	74	65.4027	2.18288
1386	1	637801016	637801017	2645497	2647629	2131	1	2	25	13	13.1772	0.439803
1387	0	637798479	637798478	73227	71297	1931	1	2	31	10	11.3573	0.379063
1388	0	637799563	637799563	1161572	1160698	875	1	1	64	64	71.6491	2.39137
1389	0	637800988	637800986	2620994	2619075	1920	1	3	34	18	33.8766	1.13067
1390	1	637798647	637798647	235416	236978	1561	1	1	71	124	4.00384	0.133632
1391	0	637799413	637799412	1003785	1001613	2173	1	2	39	153	5.60147	0.186955
1392	0	637800335	637800334	1967648	1965647	2002	1	2	49	107	5.52997	0.184569
1393	0	637800475	637800475	2100339	2099490	850	1	1	39	58	413.38	13.797
1394	0	637800970	637800969	2604076	2601979	2098	1	2	50	0	6.57388	0.21941
1395	1	637798652	637798653	242391	244640	2248	1	2	30	0	4.70356	0.156986
1396	1	637798966	637798966	539648	540400	751	1	1	35	103	22.8021	0.761045
1397	1	637799096	637799097	677977	680600	2622	1	1	48	52	74.2447	2.47799
1398	0	637799012	637799012	590390	590067	324	1	1	0	63	6.53395	0.218078
1399	0	637799354	637799353	943395	942068	1328	1	2	7	0	2.97063	0.099148
1400	0	637799629	637799629	1232985	1230512	2474	1	1	5	0	4.74091	0.158233
1401	0	637800483	637800480	2108085	2104481	3605	1	4	26	0	12.0924	0.403596
1402	0	637800864	637800864	2489238	2488440	799	1	1	31	0	2.53567	0.0846307
1403	1	640711036	640711036	923243	923317	73	0	1	0	0	146453	0
1404	1	637799839	637799839	1457973	1459696	1722	1	1	84	8	6.58469	0.219771
1405	1	637800053	637800056	1683717	1687517	3799	1	4	35	73	24.1031	0.804467
1406	1	637800239	637800239	1867861	1868490	628	1	1	3	0	2.50317	0.0835461
1407	0	637799225	637799225	803075	800768	2308	1	1	95	83	10.0529	0.335525
1408	0	637800723	637800723	2344338	2343882	457	1	1	4	0	2.48578	0.0829654
1409	1	637798475	637798475	68924	69375	450	1	1	155	0	8.07522	0.269519
1410	1	637798534	637798535	127114	128878	1763	1	2	37	1	6.42493	0.214439
1411	1	637799063	637799063	644669	647280	2610	1	1	72	119	2.91845	0.0974065
1412	0	637799050	637799043	630493	623794	6700	1	8	30	82	61.5148	2.05312
1413	0	637799990	637799990	1614539	1612909	1631	1	1	143	555	96.7676	3.22972
1414	0	637801029	637801029	2662152	2660576	1577	1	1	42	20	5.3475	0.178478
1415	0	637801059	637801059	2688118	2687126	993	1	1	84	252	23.8207	0.795043
1416	1	637799249	637799249	827084	828281	1196	1	1	28	99	13.3164	0.444448
1417	1	637799988	637799989	1611904	1613544	1639	1	2	2	96	30.4966	1.01786
1418	1	637800064	637800065	1697090	1698712	1621	1	2	162	0	6.00616	0.200462
1419	1	637800558	637800559	2193713	2196027	2313	1	2	17	37	39.1348	1.30616
1420	0	637799023	637799023	603413	602192	1222	1	1	44	17	7.46154	0.249037
1421	0	637799803	637799803	1409368	1408177	1192	1	1	0	28	2.89513	0.0966282
1422	1	637798623	637798623	219068	219962	893	0	1	45	91	393.573	0
1423	1	637798735	637798735	326085	327373	1287	1	1	28	16	3.88829	0.129776
1424	1	637800767	637800767	2389409	2389668	258	1	1	0	41	4.81154	0.16059
1425	0	637798610	637798609	206072	204455	1618	1	2	26	28	3.95365	0.131957
1426	0	637798891	637798891	470875	469432	1444	1	1	1	0	5.54709	0.18514
1427	0	637799501	637799501	1087028	1086581	448	1	1	31	0	4.04018	0.134845
1428	0	637800885	637800884	2512394	2508763	3632	1	2	26	86	12.2478	0.408783
1429	1	637799352	637799352	940978	942056	1077	1	1	17	0	2.86191	0.0955192
1430	1	637799375	637799376	963891	965904	2012	1	2	35	185	23.3992	0.780973
1431	1	637799728	637799728	1325053	1326922	1868	1	1	54	85	7.21604	0.240843
1432	1	637800066	637800068	1698910	1700855	1944	1	3	23	83	31.0416	1.03605
1433	0	637800131	637800131	1759891	1759331	561	1	1	72	87	3.02496	0.100961
1434	0	637800692	640711050	2310643	2309654	990	0	2	112	1	29155.5	0
1435	0	637800821	637800819	2441373	2438452	2922	1	3	0	0	3.26934	0.109118
1436	1	637800730	637800730	2353032	2353992	959	1	1	79	138	8.75963	0.292362
1437	0	637798563	637798562	159586	157136	2451	1	2	26	74	31.0702	1.037
1438	0	637799782	637799780	1383097	1381366	1732	1	3	1	1	5.10046	0.170233
1439	0	637800093	637800093	1728245	1725862	2384	1	1	164	57	21.6871	0.723829
1440	1	637798435	637798436	30788	32788	1999	1	2	51	50	3.43178	0.114539
1441	1	637798847	637798847	430492	431266	773	1	1	31	75	5.25935	0.175537
1442	1	637799021	637799022	597977	602241	4263	1	2	0	36	7.48206	0.249722
1443	1	637799517	637799517	1108372	1109535	1162	1	1	0	0	9.689	0.323381
1444	1	637799914	637799914	1532493	1534240	1746	1	1	112	70	4.87757	0.162794
1445	1	637800813	637800813	2430830	2432654	1823	1	1	9	145	8.71288	0.290801
1446	1	637799200	637799200	779370	779977	606	1	1	161	129	9.59539	0.320256
1447	1	637800498	637800498	2130292	2132334	2041	1	1	36	75	5.71757	0.19083
1448	0	637798640	637798640	231150	230148	1003	1	1	0	10	3.84048	0.12818
1449	0	637800621	637800621	2257102	2255951	1152	1	1	6	0	2.26302	0.0755307
1450	1	637800991	637800991	2622353	2622845	491	0	1	0	79	841.373	0
1451	0	637800700	637800700	2323308	2322082	1227	1	1	9	63	13.7074	0.4575
1452	1	637799774	637799777	1377140	1379998	2857	1	4	77	73	36.4659	1.21709
1453	1	637799853	637799857	1474977	1479181	4203	1	5	262	111	57.5727	1.92155
1454	0	637798968	637798967	541979	540118	1862	1	2	0	231	12.1853	0.406697
1455	1	637799152	637799152	732615	733365	749	1	1	95	95	4.49667	0.150081
1456	0	637798825	637798825	409933	408863	1071	1	1	30	78	7.99346	0.26679
1457	1	637799865	637799865	1486943	1488162	1218	1	1	40	121	8.64754	0.288621
1458	0	637798961	637798961	536910	535091	1820	1	1	376	91	11.111	0.370841
1459	0	637799646	637799645	1240535	1238330	2206	1	2	68	220	15.9325	0.531763
1460	1	637799581	637799581	1182479	1183204	724	1	1	0	9	2.31267	0.0771879
1461	1	637799694	637799694	1287918	1289604	1685	1	1	21	22	2.8441	0.0949249
1462	1	637800359	637800360	1992366	1994600	2233	1	2	3	0	4.05861	0.13546
1463	1	637800622	637800622	2257141	2258062	920	1	1	2	29	3.35141	0.111857
1464	0	637798622	637798622	218977	217942	1036	1	1	13	6	3.93629	0.131378
1465	0	637800488	637800487	2112697	2111810	888	1	2	25	0	18.3367	0.612007
1466	0	637800489	637800489	2114132	2112719	1414	1	1	142	258	20.5835	0.686994
1467	1	637798900	637798900	480952	482457	1504	1	1	15	6	2.9741	0.0992639
1468	1	637799364	637799364	954066	955628	1561	1	1	75	0	2.5675	0.085693
1469	0	637798667	637798667	259201	258566	636	1	1	23	13	7.65881	0.255621
1470	0	637800510	637800510	2142258	2141852	407	1	1	76	76	4.30467	0.143673
1471	1	637798973	637798974	546531	548062	1530	1	2	57	45	12.8995	0.430534
1472	1	637799212	637799212	791060	791726	665	1	1	115	6	4.02549	0.134355
1473	1	637800535	637800536	2169842	2173272	3429	1	2	0	4	9.17109	0.306095

## Sheet: Table S2
Non-coding Transcript ID	5'	3'	Strand	Mean RNA Sequencing over non-coding transcript	Length	% overlap with a predicted untranscribed ORF (RNA Seq of ORF < 2)	% antisense to an annotated transcript	High confidence	High confidence Circadian	log2(ZT 60 / ZT 72)	RFAM Homology
1	8071	8230	1	2.33125	160	0	1	1	0	0.195654
2	10912	11082	1	12.1871	171	0	1	0	0	0.0203159
3	11813	12140	1	2.30488	328	0	0.676829	0	0	-0.011351
4	13058	13598	1	5.84288	541	0	0.983364	1	0	0.0151565
5	14060	15005	1	7.65116	946	0	0.233615	1	1	-0.387446
6	17434	17461	1	5	28	0	1	0	0	0
7	22539	22812	1	2.75912	274	0	1	1	1	-0.347295
8	29805	29859	1	5.32727	55	1	0	0	0	0
9	33889	34965	1	26.0808	1077	0	0	1	1	2.34332
10	44666	45000	1	3.9403	335	0.78209	0	1	0	-0.0557026
11	49338	49524	1	20.7273	187	0	1	0	0	-0.149538
12	52854	52922	1	8.36232	69	0	1	1	0	-0.02883
13	54794	55171	1	5.74603	378	0	0.701058	1	1	-0.772015
14	55542	55716	1	5.77714	175	0	1	1	1	-0.456513
15	56635	57678	1	3.87644	1044	0	1	1	0	-0.298335
16	57978	58164	1	4.0107	187	0	1	1	1	-0.449277
17	60326	60483	1	2.48101	158	0	1	0	0	-0.116848
18	62255	62444	1	2.46842	190	0	1	0	0	0.122508
19	65325	65501	1	5.27119	177	0	1	1	0	-0.12105
20	66251	66527	1	2.27437	277	0	1	1	0	-0.0488036
21	66959	67082	1	2.02419	124	0	1	0	0	-0.214587
22	68042	68187	1	2.80822	146	0	1	0	0	0.132567
23	68711	68798	1	6.36364	88	0	1	1	0	0.199371
24	73311	73366	1	3.28571	56	0	0	0	0	0
25	77074	77699	1	4.92492	626	0	1	1	0	0.0147025
26	78687	78788	1	3.97059	102	0	1	1	0	-0.163359
27	82159	82608	1	8.81333	450	0	0.955556	1	0	-0.205823
28	83018	83037	1	13.65	20	0	1	0	0	0
29	83636	83799	1	4.68293	164	0	1	1	0	0.102202
30	84080	85469	1	2.79784	1390	0	1	1	0	0.0177234
31	85861	86392	1	15.1297	532	0	1	1	0	0.0165278
32	87469	88330	1	3.9942	862	0	0.704176	1	0	-0.155722
33	90594	90728	1	4.87407	135	0	1	1	0	0.147158
34	92143	92186	1	17.8182	44	1	0	0	0	0
35	93046	93833	1	10.0622	788	0	0.725888	1	0	0.10571
36	99186	99316	1	2.71756	131	0	1	1	0	0.0363252
37	104290	104351	1	3.35484	62	0	1	0	0	0
38	111950	112460	1	2.29354	511	1	0	1	0	-0.0654523
39	113816	114050	1	3.07234	235	0	0	1	1	-0.365793
40	119537	119603	1	3.28358	67	0	1	0	0	0
41	119930	120060	1	3.71756	131	0	0.641221	1	0	-0.0481142
42	121354	121431	1	488.244	78	0	0	1	0	-0.128814
43	122990	123070	1	4.5679	81	0	0	1	0	-0.16397
44	129540	129924	1	2.75325	385	0	0.685714	1	1	-0.364918
45	132260	132650	1	2.29412	391	0	0.71867	0	0	0.0167125
46	133201	133482	1	5.2234	282	0	0	1	0	0.350855
47	142166	142230	1	4.2	65	0	1	0	0	0
48	142999	143320	1	3.88509	322	0	1	1	0	0.0997073
49	145040	145160	1	3.09917	121	0	1	1	0	-0.165096
50	145640	145720	1	2.87654	81	0	1	1	0	0.188503
51	146765	147001	1	4.93249	237	0	1	0	0	-0.0963841
52	155459	155605	1	53.7755	147	0	1	1	0	0.119593
53	155970	156140	1	4.80702	171	0	1	0	0	0.120701
54	159869	159980	1	14.8125	112	0	0.705357	0	0	0.053956
55	160965	161200	1	5.25424	236	0	1	1	0	0.123113
56	166609	166643	1	1979.97	35	0	1	0	0	0
57	175374	175554	1	5.0221	181	0	1	0	0	0.0192371
58	178359	178850	1	4.24797	492	0	1	1	1	0.697383
59	180000	180313	1	5.66242	314	0	0	1	0	-0.26136
60	182600	182924	1	2.78769	325	0.938462	0	1	0	-0.0860723
61	183077	183330	1	3.02362	254	1	0	1	0	0.0791775
62	185160	185321	1	2.47531	162	0	1	1	0	0.445113
63	192012	192441	1	5.8186	430	0	1	1	0	-0.0623631
64	193840	194480	1	2.24805	641	0	1	0	0	-0.0316969
65	196759	196950	1	2.3125	192	0	1	1	0	-0.0690202
66	198195	198240	1	4.69565	46	0	1	0	0	0
67	198419	198532	1	4.35965	114	0	1	1	0	0.104203
68	198989	199040	1	4.96154	52	0	1	0	0	0
69	199605	199870	1	2.54135	266	0	1	1	0	-0.143486
70	200090	200563	1	2.95148	474	0	1	0	0	0.0444608
71	201246	201320	1	3.61333	75	0	1	1	0	0.18577
72	202520	202845	1	4.84049	326	0	1	1	0	0.313645
73	203260	203680	1	2.87648	421	0	1	0	0	-0.0478119
74	205239	205260	1	9.81818	22	0	1	0	0	0
75	207950	208201	1	3.60714	252	1	0	1	0	-0.0148348
76	217955	218420	1	6.06009	466	0	1	1	1	0.63279
77	220003	220310	1	15.0974	308	0	0.772727	1	0	-0.0376242
78	228520	228541	1	22.6364	22	0	1	0	0	0
79	233198	233360	1	5.20859	163	0	1	1	0	0.181856
80	233805	233832	1	3.82143	28	0	1	0	0	0
81	234679	234930	1	2.64683	252	0	1	1	0	0.0579493
82	238346	238484	1	3.71223	139	0	1	1	1	-0.334186
83	239447	239710	1	3.9053	264	0	1	0	0	-0.0196298
84	239947	240231	1	4.28772	285	0	1	1	0	0.0623254
85	240980	241030	1	3.29412	51	0	1	0	0	0
86	241430	241503	1	5.86486	74	0	1	1	1	-0.383575
87	251879	252610	1	4.81694	732	0	1	1	0	0.13102
88	263189	263383	1	8.82564	195	0	0.317949	1	0	-0.14909
89	272728	273094	1	4	367	0	1	1	0	-0.0746443
90	276390	276672	1	3.33216	283	0	1	0	0	-0.0231443
91	277240	277511	1	3.76471	272	0	1	1	0	0.176712
92	278126	278520	1	6.85823	395	0	1	1	0	-0.0200214
93	280620	280662	1	2.18605	43	0	0	0	0	0
94	283355	283610	1	2.48438	256	0	1	1	0	0.352787
95	288200	288291	1	3.5	92	0	0.358696	1	1	-0.834376
96	298238	298750	1	5.80117	513	0	1	1	0	0.0790248
97	301590	301730	1	2.48227	141	1	0	1	0	-0.114468
98	302257	302280	1	8.375	24	1	0	0	0	0
99	304391	305000	1	7.66885	610	0	0.732787	1	1	0.582265
100	305570	306580	1	2.04352	1011	0	1	0	0	0.0124664
101	308139	308280	1	2.92254	142	0	1	1	0	0.254782
102	310370	310780	1	2.21655	411	0	1	1	0	-0.224335
103	310910	311383	1	6.34177	474	0	1	1	0	-0.0665226
104	312435	312680	1	4.02846	246	0	1	1	0	0.0224538
105	314100	314230	1	3.25954	131	0	1	1	0	0.288394
106	318660	318980	1	7.1028	321	0	1	1	0	0.0500685
107	319590	320680	1	3.29973	1091	0	1	1	0	-0.107072
108	323657	323950	1	9.97279	294	0	0.795918	1	0	-0.0468058
109	324309	324484	1	2.66477	176	0	1	1	0	0.207316
110	325220	325273	1	55.8704	54	0	1	0	0	0
111	325650	325779	1	5.77692	130	0	1	1	0	0.183691
112	337129	337293	1	7.58182	165	0	0	0	0	0.0290739
113	337327	337570	1	4.72131	244	0	1	1	0	0.269402
114	340668	341080	1	26.0048	413	0	1	1	1	-0.311818
115	346511	347090	1	7.79138	580	0	0.482759	1	0	0.366067
116	350575	350693	1	3.98319	119	0	1	0	0	0.0872314
117	351356	351660	1	12.6098	305	0	0	1	1	-0.315661
118	353480	353750	1	2.53137	271	0	1	1	1	-0.308009
119	354028	354191	1	4.39024	164	0	1	1	1	-0.32652
120	359898	360098	1	5.37811	201	0	1	1	0	0.24724
121	361210	361600	1	2.96419	391	1	0	1	0	-0.0187378
122	367639	368000	1	12.4392	362	0	1	1	0	0.0367558
123	368651	368800	1	3.78	150	0	0	1	0	-0.00816
124	368875	368910	1	58.5	36	0	0.25	0	0	0
125	369589	369800	1	9.37736	212	0	1	1	0	0.100505
126	371317	371470	1	7	154	0	1	1	0	0.105836
127	372266	372521	1	2.17578	256	0	0.554688	1	0	-0.137936
128	381165	381190	1	14.2692	26	0	1	0	0	0
129	384650	385010	1	2.241	361	0	1	0	0	0.0824152
130	386989	387141	1	4.47059	153	1	0	1	1	-0.327543
131	393736	394004	1	4.37546	269	0	1	1	0	-0.157608
132	394270	394343	1	5.91892	74	0	1	1	0	-0.05198
133	394596	394763	1	6.21429	168	0	1	1	0	-0.146972
134	395660	395874	1	2.96744	215	0	0.786047	1	0	-0.109823
135	402690	402870	1	2.58564	181	0	1	0	0	0.0400822
136	403640	404013	1	7383.36	374	0	0.34492	1	0	-0.00648546	contains Intron_gp1
137	408869	409662	1	31.5592	794	0	1	1	0	-0.240839
138	410255	410384	1	4.13077	130	0	1	1	0	-0.273647
139	411368	411843	1	2.67857	476	0	1	1	0	0.0879165
140	413351	413830	1	5.5125	480	0	0.629167	1	0	0.287996
141	415002	415700	1	7.40343	699	0	0.921316	1	0	0.0532258
142	428850	429052	1	8.12315	203	0	1	0	0	-0.0159009
143	429089	429240	1	6.07237	152	0	1	0	0	-0.00331
144	429769	430108	1	13.3	340	0	1	1	0	0.0279737
145	435797	436160	1	6.46154	364	0	1	1	1	-0.337684
146	436500	436554	1	4.81818	55	0	1	0	0	0
147	438880	440600	1	233.84	1721	0	0.851249	1	0	0.0777709
148	441660	441806	1	16.1905	147	0	1	1	0	-0.10782
149	448467	448962	1	27.8609	496	0	0.288306	1	0	-0.217533
150	450130	450370	1	2.41079	241	0	1	1	0	-0.0797369
151	451200	451720	1	2.23992	521	0	1	0	0	-0.0372323
152	454287	454550	1	8.35227	264	0	1	0	0	0.058807
153	455603	455911	1	6.07443	309	0	1	1	0	0.302036
154	460992	461360	1	3.03523	369	0	1	1	0	0.20739
155	466929	467500	1	4.23077	572	0	1	1	0	0.0865496
156	467630	467753	1	2.55645	124	0	1	1	0	-0.0296014
157	468110	468184	1	6.64	75	0	1	1	0	0.3194
158	468447	468910	1	4.2306	464	0	1	1	0	0.221993
159	476530	476710	1	2.61878	181	0	1	1	0	-0.170649
160	482617	482930	1	3.9586	314	0	1	1	1	-0.432544
161	483885	484021	1	4.36496	137	0	1	1	0	0.125362
162	488200	488284	1	5.47059	85	0	1	1	0	0.037285
163	488580	488702	1	7.61789	123	0	1	1	0	0.0709576
164	496030	496154	1	4.776	125	0	1	1	0	0.0623786
165	497936	498010	1	3.8	75	0	1	1	0	-0.069
166	502100	502160	1	2.27869	61	0	1	0	0	0
167	503150	503194	1	3.28889	45	0	1	0	0	0
168	503840	504032	1	2.98964	193	0	1	0	0	-0.151541
169	509460	509483	1	52.7083	24	0	1	0	0	0
170	509670	510050	1	5.81365	381	0	1	1	0	-0.28688
171	513000	513210	1	4.05687	211	0	1	0	0	-0.0757756
172	513370	513470	1	4.31683	101	0	1	0	0	0.0953602
173	518830	518990	1	2.75155	161	0	1	0	0	-0.121784
174	519370	519483	1	11.4825	114	0	0.631579	1	0	-0.0834666
175	530554	530772	1	8.53425	219	0	1	0	0	0.0555076
176	533481	533512	1	5.78125	32	0	0	0	0	0
177	551810	552060	1	7.12749	251	0	0.940239	0	0	0.0369134
178	552430	552590	1	2.84472	161	0	1	0	0	0.0833817
179	552907	552960	1	4	54	0	1	0	0	0
180	553436	553533	1	3.57143	98	0	1	1	1	-0.307532
181	554608	555060	1	3.52318	453	0	1	0	0	-0.0299962
182	555290	555377	1	774.216	88	0	1	0	0	-0.0094695
183	556940	557140	1	2.08458	201	0	0.189055	0	0	-0.0500948
184	563288	563420	1	2.85714	133	0	0	1	0	0.107957
185	567005	567044	1	5.55	40	0	1	0	0	0
186	567468	567830	1	4.15702	363	0	0.0220386	1	0	0.0110476
187	582226	582592	1	32.5232	367	0	1	1	0	-0.0164526
188	582889	582921	1	4.42424	33	0	1	0	0	0
189	583230	583333	1	5.16346	104	0	1	1	0	0.494191
190	587530	587715	1	7.07527	186	0	0.360215	1	0	-0.0256373
191	587789	587840	1	4968.04	52	0	1	0	0	0
192	588773	588900	1	7.51562	128	0	1	1	0	0.171517
193	589420	589840	1	3.3848	421	0	1	1	0	0.130561
194	590820	591760	1	2.51328	941	0	0.97237	1	0	-0.0912352
195	591960	592070	1	3.51351	111	0	1	1	0	0.0217552
196	593711	594430	1	2.88889	720	0	0	1	0	0.044601
197	594520	594780	1	6.14943	261	0	0.386973	1	0	-0.0121045
198	620350	620371	1	137	22	0	0	0	0	0
199	623708	623820	1	349.876	113	0	0.238938	1	0	0.239927
200	626270	626620	1	4.94587	351	0	1	0	0	-0.0248003
201	627264	628080	1	7.4186	817	0	1	1	0	0.0991823
202	634088	634270	1	4.49727	183	0	1	1	0	-0.155527
203	636240	636309	1	6.9	70	0	1	1	0	0.0633
204	636336	636531	1	6	196	0	1	1	0	0.32565
205	648878	648990	1	3.83186	113	0	1	0	0	0.163415
206	649131	649375	1	9.77959	245	0	1	1	1	-0.30487
207	652710	653149	1	5.58409	440	0	0.395455	0	0	-0.0760268
208	653557	653652	1	7.14583	96	0	1	0	0	0.0021755
209	654110	654370	1	21.3218	261	0	1	0	0	0.113538
210	670795	670970	1	5.98295	176	0.323864	0.295455	1	0	-0.0164392
211	673514	673674	1	683.224	161	0	0	1	1	-0.514534
212	686966	687163	1	2.81818	198	0	0.353535	1	0	0.104747
213	687436	687504	1	5.11594	69	0	1	1	0	-0.076978
214	688910	689050	1	5.39007	141	0	1	0	0	-0.104082
215	690630	690664	1	4.71429	35	0	1	0	0	0
216	691788	692236	1	11.1448	449	0	1	0	0	-0.000832852
217	692376	692514	1	6.82734	139	0	1	1	0	0.0811446
218	706510	707150	1	5.89392	641	0	1	1	0	-0.212503
219	714196	714280	1	3.64706	85	0	0	1	0	-0.016205
220	714410	714590	1	4.41989	181	0	0	1	1	-0.486116
221	715360	715510	1	2.21854	151	0	0	0	0	-0.0224634
222	718070	718320	1	2.68127	251	1	0	1	0	-0.000237938
223	719305	719471	1	3.92814	167	1	0	1	0	0.208036
224	721650	721744	1	4.31579	95	1	0	0	0	-0.0759767
225	726000	726180	1	2.70718	181	1	0	1	0	0.282736
226	726860	727031	1	2.40698	172	1	0	1	0	0.197817
227	748155	748230	1	4.75	76	1	0	1	0	0.195044
228	749138	749632	1	4.35758	495	0.456566	0	1	0	-0.269184
229	749999	750080	1	2.84146	82	0.134146	0	1	0	0.146408
230	755657	756820	1	5.35825	1164	0	0.945876	1	0	-0.14915
231	756846	756930	1	11.9529	85	0	0.670588	0	0	0.177339
232	759911	760030	1	205.658	120	0	0	1	1	0.531126
233	760165	760211	1	8.02128	47	0	0	0	0	0
234	767748	767933	1	14.5591	186	0	1	0	0	0.0551549
235	768537	769060	1	2.89695	524	0	1	0	0	0.0351548
236	774580	774620	1	9.14634	41	0	1	0	0	0
237	774858	775180	1	3.99071	323	0	1	1	0	0.120729
238	775900	776084	1	4.61622	185	0	1	1	0	-0.218367
239	776963	777500	1	3.18401	538	0	1	0	0	-0.0580461
240	778070	778200	1	2.16794	131	0	1	0	0	0.103884
241	778840	779000	1	3.44099	161	0	1	0	0	-0.0833179
242	787260	787380	1	2.85124	121	0	1	1	0	0.193032
243	788820	788880	1	11.0984	61	0	1	1	0	0.16974
244	788980	789190	1	2.84834	211	0	1	1	0	0.184378
245	789400	789532	1	3.00752	133	0	1	0	0	-0.248827
246	793220	793414	1	2.82051	195	0	1	1	0	-0.251945
247	793468	793678	1	14.6161	211	0	1	1	0	-0.297341
248	810900	811227	1	4.80183	328	0	1	1	0	0.183948
249	812358	812437	1	4.4375	80	0	1	0	0	0.07838
250	826930	827080	1	2.87417	151	0	0	0	0	0.0397524
251	830949	831180	1	10.0603	232	0	0	1	0	0.302623
252	831330	831520	1	2.33508	191	0	0	0	0	-0.0181979
253	832258	832510	1	5.35573	253	0	0	1	1	-0.326433
254	834290	834460	1	2.98246	171	0	0	0	0	-0.0271704
255	837310	837570	1	5.48659	261	0	1	1	0	-0.0544276
256	838086	838881	1	5.16834	796	0	1	1	0	0.128233
257	839949	840492	1	3.39338	544	0.240809	0.588235	1	0	-0.0150785
258	842058	842670	1	3.48287	613	0	0.931485	1	0	0.0758434
259	842904	842952	1	10.8776	49	0	1	0	0	0
260	843130	843313	1	4.58696	184	0	1	1	0	-0.249539
261	844700	845020	1	3.84424	321	0	1	1	0	-0.0693874
262	845368	845860	1	60.5112	493	0	0.237323	1	1	-0.703242
263	846290	846372	1	3.96386	83	0	1	0	0	-0.063895
264	873330	873413	1	3.2619	84	0	1	0	0	-0.193713
265	873490	873640	1	2.71523	151	0	1	0	0	-0.14054
266	875080	875164	1	5.42353	85	0	1	1	0	0.216525
267	889248	889300	1	44.2453	53	0	1	0	0	0
268	892468	892832	1	3.3863	365	0	1	1	0	0.021995
269	893160	893410	1	2.21912	251	0	1	1	0	0.214608
270	893518	893840	1	2.90402	323	0	1	1	0	0.295686
271	901398	901542	1	3.15862	145	0	0	1	0	-0.102471
272	902486	902583	1	4.79592	98	0	1	1	1	0.51512
273	904332	905400	1	5.61272	1069	0	0.520112	1	0	-0.115638
274	908404	908562	1	582.371	159	0	0	1	0	-0.137615
275	909410	909533	1	2.30645	124	0	1	0	0	0.107419
276	912490	912561	1	4.86111	72	0	1	1	0	0.471704
277	922139	922180	1	5.61905	42	0	1	0	0	0
278	923140	923150	1	164.091	11	0	0	0	0	0
279	923236	923242	1	2988.29	7	0	0	0	0	0
280	923318	923425	1	52.8056	108	0	0.157407	1	0	-0.0132045
281	927527	927607	1	7.49383	81	0	0	0	0	0.00302
282	927940	928021	1	4.43902	82	0	0	0	0	0.13063
283	930240	930314	1	4.30667	75	0	1	1	1	-0.348649
284	930955	931113	1	3.46541	159	0	1	1	0	0.275569
285	942370	942392	1	53.8696	23	0	1	0	0	0
286	942990	943193	1	5.54412	204	0	1	1	0	0.235497
287	949229	949261	1	4.84848	33	0	1	0	0	0
288	949520	949624	1	2.46667	105	0	1	0	0	-0.0589678
289	956135	956190	1	3.42857	56	0	1	0	0	0
290	958620	959010	1	2.72634	391	0	1	0	0	-0.0738299
291	961344	961540	1	5.6802	197	0	1	1	0	0.197691
292	963487	963584	1	4.69388	98	0	1	1	0	0.143124
293	970359	970500	1	3.28873	142	0	1	1	0	0.0390611
294	971040	971064	1	7.2	25	0	1	0	0	0
295	976195	976340	1	5.23973	146	0.205479	0.164384	1	0	0.256256
296	979984	980190	1	2.23188	207	0	1	0	0	-0.0316322
297	980520	980710	1	4.43979	191	0	1	1	0	0.0566595
298	982100	982653	1	2.8917	554	0.877256	0	1	0	0.0922242
299	984300	984400	1	3.67327	101	1	0	1	0	0.316587
300	987795	988365	1	18.5219	571	0	0.525394	1	1	1.09642
301	988656	988820	1	2.67273	165	0	1	1	0	0.384199
302	988900	989142	1	3.34979	243	0	1	1	0	-0.148504
303	989350	989404	1	6.27273	55	0	1	0	0	0
304	990297	990333	1	8.75676	37	0	1	0	0	0
305	990720	990830	1	4.2973	111	0	1	0	0	-0.0236873
306	990958	991110	1	4.16993	153	0	1	1	0	0.135147
307	996857	997120	1	14.5871	264	0	1	0	0	0.0113499
308	997289	997523	1	2.62979	235	0	1	1	0	0.135385
309	997750	998514	1	2.50719	765	0	0.95817	0	0	0.0125188
310	1007874	1009518	1	7.72766	1645	0	0.0419453	1	0	-0.0707764
311	1009885	1010400	1	5.57752	516	0	0	0	0	0.0181038
312	1010700	1010800	1	5.31683	101	0	0	1	0	-0.04316
313	1010900	1011200	1	3.54817	301	0	0	1	0	0.0645071
314	1011894	1012514	1	10.3124	621	0	1	0	0	-0.0688567
315	1019673	1019900	1	12.8333	228	0	1	1	0	-0.189936
316	1021100	1021316	1	2.39631	217	0	0.479263	1	0	0.102737
317	1023976	1024300	1	5.42154	325	0	1	1	0	-0.0544819
318	1026958	1027000	1	5.44186	43	0	1	0	0	0
319	1027098	1027200	1	2.23301	103	0	1	0	0	-0.21842
320	1031278	1031417	1	4.05714	140	0	1	1	0	0.161712
321	1031500	1032032	1	4.8818	533	0	0.630394	1	0	-0.0347253
322	1036100	1036200	1	4.0396	101	1	0	0	0	0.173333
323	1039700	1040200	1	7.62076	501	0	0.794411	1	0	-0.173264
324	1041500	1041700	1	2.52736	201	0	1	0	0	-0.0413056
325	1043455	1043716	1	67.3206	262	0	0	1	0	0.204592
326	1049955	1050300	1	3.31214	346	0	1	1	0	0.128992
327	1055497	1055600	1	2.125	104	0	0	1	0	-0.0103398
328	1057498	1057848	1	4.23647	351	0	0.871795	1	0	-0.0964473
329	1059800	1060313	1	1038.98	514	0	0	1	1	-0.5284
330	1063669	1064100	1	470.819	432	0.0648148	0	1	0	-0.232974
331	1081500	1082100	1	7.47088	601	0	1	1	0	-0.00821878
332	1083000	1083207	1	2.76923	208	0	1	1	0	-0.171976
333	1083400	1083700	1	9.7608	301	0	1	0	0	0.0461659
334	1084400	1084500	1	2.07921	101	0.49505	0	1	1	-0.368882
335	1085384	1085500	1	4.05983	117	0	1	1	0	0.277908
336	1104621	1104704	1	11.7262	84	0	0	1	0	0.134976
337	1109600	1110700	1	62.9728	1101	0	0.633061	1	0	-0.202933
338	1112300	1112809	1	3.21569	510	0	0.529412	1	0	-0.142525
339	1114000	1114200	1	2.02488	201	0	1	0	0	-0.0996622
340	1117800	1118000	1	2.61194	201	0	1	1	0	-0.278659
341	1123050	1123100	1	4.2549	51	0	1	0	0	0
342	1127789	1128300	1	6.14648	512	0	0.865234	1	0	-0.157881
343	1137429	1137600	1	5.80814	172	0	0	0	0	0.0525035
344	1139298	1139400	1	4.66019	103	0	1	0	0	-0.138552
345	1139600	1139758	1	5.62264	159	0	1	1	0	0.158567
346	1145000	1145245	1	3.4065	246	0	0.95935	1	0	-0.0792939
347	1151771	1151915	1	5.42069	145	0	0	1	0	-0.215813
348	1154586	1154606	1	6.47619	21	0	0	0	0	0
349	1160690	1160729	1	5.15	40	0	0.8	0	0	0
350	1162900	1163032	1	3.71429	133	0	1	1	0	-0.253473
351	1163200	1163612	1	2.17433	413	0	1	0	0	-0.0221785
352	1165573	1165617	1	5	45	0	0	0	0	0
353	1175044	1175206	1	335.074	163	0	1	1	0	-0.0485224
354	1175400	1175512	1	2.52212	113	0	1	1	0	-0.087955
355	1176699	1176715	1	2	17	0	1	0	0	0
356	1192195	1192816	1	3.71061	622	0	0.628617	1	0	-0.057526
357	1193688	1193800	1	2.59292	113	1	0	0	0	0.116234
358	1195000	1195235	1	2.27119	236	1	0	1	0	-0.0462666
359	1196666	1196822	1	4.65605	157	0	0	1	0	0.423682
360	1200990	1201216	1	2.11894	227	0	1	0	0	-0.0628164
361	1201466	1201749	1	11.412	284	0	1	1	0	-0.0695327
362	1206098	1206336	1	11.6653	239	0	0	1	0	-0.272824
363	1207800	1208010	1	2.74882	211	0.687204	0	1	0	-0.285855
364	1209952	1210127	1	4.85795	176	0	1	1	0	0.0990856
365	1218664	1218712	1	10.7347	49	0	1	0	0	0
366	1219855	1219915	1	2.85246	61	0	1	0	0	0
367	1224776	1225004	1	3.25328	229	0	1	0	0	0.0161694
368	1234788	1234842	1	3.67273	55	0	1	0	0	0
369	1234978	1235200	1	4.95516	223	0	1	1	0	0.138389
370	1236200	1236600	1	2.89776	401	0.326683	0	1	0	-0.129585
371	1240800	1241028	1	6.92576	229	0	1	0	0	0.0584748
372	1242388	1242610	1	7.14798	223	0	1	1	0	0.229341
373	1246200	1246300	1	2.49505	101	0	1	0	0	0.0640965
374	1248582	1248900	1	4.09091	319	0	1	1	0	-0.0252626
375	1250669	1250738	1	5.67143	70	0	0	1	0	0.2014
376	1253500	1253816	1	6.67823	317	0	0.0504732	1	0	0.09069
377	1257291	1257349	1	15.1864	59	0	1	0	0	0
378	1257500	1257700	1	2.27363	201	0	1	1	0	0.0163947
379	1258100	1258203	1	2.00962	104	0	1	1	0	0.143672
380	1263200	1263362	1	10.1104	163	0	1	1	0	-0.0667591
381	1264500	1264700	1	2.59701	201	0	1	0	0	-0.033705
382	1270500	1270723	1	32.6027	224	0	0	0	0	-0.1896
383	1273168	1273439	1	837.5	272	0	0	1	1	-0.438507
384	1273900	1274122	1	2.96861	223	0	1	1	0	-0.0914285
385	1286000	1286201	1	4.21782	202	0	1	0	0	0.0231038
386	1286600	1287103	1	3.28373	504	0	1	1	0	-0.113778
387	1296800	1298135	1	2.11677	1336	0.991018	0	1	0	-0.101489
388	1298582	1298700	1	9.86555	119	0	1	0	0	-0.0007404
389	1299694	1299821	1	3.50781	128	0	1	1	0	0.118258
390	1300200	1300316	1	4.88889	117	0	1	0	0	0.0696538
391	1301061	1301200	1	5.57857	140	0	1	1	1	-0.424462
392	1301993	1302408	1	11.0457	416	0	1	0	0	0.0189537
393	1303000	1303404	1	6.3037	405	0	1	1	0	0.00201279
394	1303871	1305140	1	11.1071	1270	0	0.0598425	1	0	-0.116489
395	1317858	1318000	1	5.05594	143	0	1	0	0	0.0986769
396	1321871	1322024	1	3.29221	154	0.824675	0	1	0	0.071039
397	1324686	1324800	1	3.64348	115	0	0	1	0	-0.134711
398	1339600	1340520	1	3.3127	921	0	1	0	0	0.0388964
399	1344372	1344700	1	3.23708	329	0	0.942249	0	0	0.117967
400	1344744	1345025	1	14.1277	282	0	1	1	0	-0.102266
401	1348300	1348600	1	3.1794	301	1	0	1	0	0.0503285
402	1371188	1371228	1	5.97561	41	1	0	0	0	0
403	1371300	1371831	1	2.91165	532	1	0	1	1	0.567337
404	1372284	1373000	1	5.33054	717	0.60251	0.317992	1	0	0.413032
405	1373700	1373800	1	9.63366	101	0	1	1	0	0.219664
406	1381497	1381721	1	3.20889	225	0	1	1	0	0.254011
407	1388385	1388500	1	3.24138	116	0	1	0	0	-0.143345
408	1389500	1389610	1	2.44144	111	0	1	1	0	-0.276497
409	1389999	1390533	1	4.07103	535	0	1	1	0	-0.233343
410	1393265	1393441	1	6.12994	177	0	1	1	0	-0.149621
411	1394500	1395300	1	3.46442	801	0	1	1	0	-0.125952
412	1396800	1396900	1	2.42574	101	0	0	0	0	-0.190649
413	1398200	1398500	1	2.19601	301	0	0.817276	1	0	-0.110904
414	1398800	1399300	1	2.40719	501	0	1	0	0	-0.0127292
415	1404500	1404800	1	2.55814	301	0	1	0	0	-0.042501
416	1408323	1408625	1	3.26403	303	0	1	1	0	0.0895421
417	1414963	1415043	1	8.64198	81	0	1	1	0	0.365595
418	1420466	1420723	1	3.60853	258	0	0	0	0	0.128912
419	1421156	1421229	1	7.41892	74	0	0	1	0	-0.04472
420	1439300	1439400	1	2.9505	101	0	0	1	0	0.174229
421	1440800	1440900	1	3.24752	101	0	0	1	0	0.265614
422	1441289	1441500	1	2.52358	212	0	0	1	0	0.0979346
423	1441800	1441900	1	2.05941	101	0	0	0	0	-0.118531
424	1447571	1448001	1	6.94664	431	0	1	1	0	0.269066
425	1448385	1448900	1	2.49225	516	0	1	1	0	0.0275825
426	1451577	1451800	1	7.33036	224	0	1	0	0	0.0350563
427	1452600	1453200	1	2.02662	601	0	1	0	0	-0.0430231
428	1455400	1455819	1	5.30238	420	0	1	0	0	-0.00886906
429	1459700	1459800	1	64.4554	101	0	0	1	1	-0.684655
430	1463500	1463716	1	3.57604	217	0	0.732719	0	0	-0.00466534
431	1464061	1464105	1	3.71111	45	0	1	0	0	0
432	1464300	1464600	1	7.06312	301	0	1	1	0	-0.0888457
433	1467100	1467200	1	4.57426	101	0	1	1	1	0.513017
434	1467995	1468017	1	30.2609	23	0	1	0	0	0
435	1482802	1483216	1	25.3301	415	0	1	1	0	0.171848
436	1483881	1484523	1	7.77605	643	0	0.62675	1	0	-0.170347
437	1485034	1485700	1	6.82609	667	0	1	1	0	0.215829
438	1489481	1490000	1	6.00577	520	0	1	0	0	-0.0393753
439	1491700	1492004	1	4.47213	305	0	1	1	0	0.0352307
440	1494142	1494408	1	4.33333	267	0	1	0	0	0.0443471
441	1496500	1496903	1	25.9752	404	0.826733	0	1	0	-0.167846
442	1496977	1497103	1	1511.17	127	0	0	1	1	-0.428554
443	1499400	1499500	1	2.75248	101	0	1	1	0	-0.002305
444	1499768	1500105	1	6.94675	338	0	1	1	0	0.120808
445	1502371	1502500	1	3.27692	130	0	1	1	0	-0.0887138
446	1503200	1503414	1	3.5907	215	0	1	0	0	0.0289058
447	1506269	1506309	1	5.26829	41	0	0.707317	0	0	0
448	1513200	1513300	1	5.41584	101	0	0	1	0	0.494055
449	1525688	1525807	1	2.30833	120	0	0.408333	1	1	-0.406403
450	1528399	1528532	1	15.1642	134	0	1	0	0	0.0532357
451	1531171	1531400	1	8.87826	230	0	0.9	0	0	-0.0603211
452	1535988	1536500	1	3.39961	513	0	1	1	0	-0.0958728
453	1540100	1540200	1	3.21782	101	1	0	1	0	0.25097
454	1543679	1543717	1	5.15385	39	0	0	0	0	0
455	1545800	1546004	1	2.15122	205	0	1	1	0	0.190231
456	1548881	1549199	1	7.94671	319	0	0.711599	1	0	-0.15902
457	1550700	1550815	1	5.19828	116	0	1	1	0	0.401376
458	1553983	1554202	1	3.20909	220	1	0	1	0	0.420489
459	1556600	1557200	1	11.5874	601	0	0.251248	1	0	0.0138061
460	1557319	1557600	1	274.777	282	0	1	1	0	0.019141
461	1558570	1559300	1	7.56088	731	0	0.915185	1	0	0.0860092
462	1560480	1560700	1	2.65611	221	0	1	0	0	-0.059455
463	1561890	1562133	1	5.06557	244	0	1	0	0	-0.0206827
464	1562700	1563003	1	3.14145	304	0	1	0	0	0.0262744
465	1572099	1572124	1	2.15385	26	0	1	0	0	0
466	1591800	1592000	1	3.73632	201	1	0	1	0	-0.255099
467	1599073	1599403	1	3.19335	331	0	0.646526	1	0	0.46106
468	1599600	1600014	1	10.294	415	0	1	1	0	0.0830738	contains IsrR
469	1603469	1604500	1	2.71899	1032	0	0.228682	1	0	-0.1718
470	1604700	1605000	1	3.30897	301	0	1	1	0	0.147666
471	1605500	1605601	1	4.86275	102	0	1	1	1	-0.301142
472	1617600	1617818	1	4.37443	219	0	0.96347	0	0	-0.0754499
473	1618800	1618900	1	4.86139	101	0	1	0	0	0.0184795
474	1620200	1620817	1	2.99191	618	0	0	1	0	-0.0214486
475	1622400	1622500	1	4.27723	101	0	0	1	1	-0.335699
476	1626079	1626212	1	3.86567	134	0	1	1	1	-0.318256
477	1629800	1630022	1	6.86099	223	0	0	1	0	0.310576
478	1636985	1637105	1	4.81818	121	1	0	1	0	0.205366
479	1639758	1639900	1	4.37762	143	1	0	0	0	0.0499757
480	1640000	1640303	1	2.33882	304	0.197368	0.25	1	1	-0.341902
481	1641591	1641700	1	2.35455	110	0	1	1	0	-0.142017
482	1641800	1642300	1	4.94212	501	0	1	1	0	0.195925
483	1642850	1643100	1	4.1753	251	0	0.7251	1	0	0.0785513
484	1644277	1644510	1	2.42735	234	0	0.760684	1	0	0.110351
485	1647200	1647327	1	3.21875	128	0	1	0	0	-0.0269827
486	1647592	1647829	1	8.90756	238	0	1	1	0	-0.0710614
487	1653300	1653517	1	2.48165	218	0	1	0	0	-0.104082
488	1653800	1654100	1	2.90033	301	0	1	0	0	0.0949435
489	1654489	1655109	1	5.64412	621	0	1	0	0	-0.00482634
490	1656664	1656801	1	6.78261	138	0	1	1	0	-0.150877
491	1657200	1657500	1	4.96678	301	0	1	0	0	-0.0625498
492	1672892	1673331	1	3.09545	440	0	1	1	0	-0.0588967
493	1683650	1683716	1	15.2836	67	0	0	0	0	0
494	1692969	1693116	1	3.45946	148	0	1	0	0	-0.14347
495	1694900	1695700	1	2.58801	801	0	1	1	0	-0.0295367
496	1696500	1696800	1	4.48837	301	0	1	1	0	0.225334
497	1704569	1704626	1	4.86207	58	0	1	0	0	0
498	1717596	1717716	1	3.52893	121	0	0.561983	1	1	-0.370019
499	1720452	1720668	1	6.5576	217	0	1	1	0	-0.158822
500	1726867	1727200	1	6.37425	334	0	1	1	0	0.0455137
501	1728100	1728400	1	2.2392	301	0	0.48505	1	0	-0.0932522
502	1733100	1733249	1	4.08667	150	0	1	1	0	0.141121
503	1737581	1737800	1	4.16818	220	0	0	0	0	-0.100749
504	1744200	1744700	1	2.52894	501	0	0.936128	1	0	-0.201777
505	1745500	1745618	1	2.98319	119	0	1	0	0	0.17851
506	1747678	1747900	1	4.34529	223	0	1	0	0	-0.0501339
507	1748969	1749053	1	7.81176	85	0	0	1	0	0.122511
508	1755883	1756000	1	2.78814	118	0.728814	0	1	0	-0.0712366
509	1759200	1759400	1	2.97015	201	0	0.348259	1	0	0.250901
510	1759500	1759771	1	4.87132	272	0	1	1	0	0.0798412
511	1766000	1766221	1	5.88288	222	0	1	1	0	-0.0858361
512	1768782	1769105	1	2.50309	324	0	0.512346	1	0	-0.174992
513	1770500	1770711	1	2.18396	212	0	1	0	0	-0.0226012
514	1779700	1780004	1	5.68197	305	0	1	1	0	0.0230181
515	1786900	1787300	1	7.46384	401	0	1	1	0	0.0323117
516	1787600	1788501	1	3.06319	902	0	1	1	0	0.305284
517	1792460	1792800	1	28.2933	341	0	0.252199	1	1	-0.620654
518	1793193	1793522	1	2.24848	330	0	1	1	0	0.232336
519	1793800	1793910	1	2.26126	111	0	1	0	0	-0.0439657
520	1794490	1794700	1	2.2654	211	0	1	0	0	-0.0716461
521	1795000	1795200	1	2.70647	201	0	1	1	0	0.216977
522	1799421	1799700	1	5.80357	280	0	1	1	0	-0.0863181
523	1803776	1803902	1	8.29134	127	0	1	1	0	0.344619
524	1810300	1810600	1	4.46179	301	0	1	0	0	0.0716708
525	1818464	1818732	1	8.26394	269	0	1	0	0	-0.00952984
526	1819300	1819800	1	2.1477	501	0	1	0	0	-0.0466997
527	1819993	1821100	1	5.00903	1108	0	1	1	0	0.0910752
528	1821995	1822026	1	8.125	32	0	1	0	0	0
529	1822283	1822729	1	2.88143	447	0	1	1	0	0.129539
530	1823900	1824000	1	3	101	0	1	1	0	0.205197
531	1827655	1827739	1	11.8706	85	0	0	1	1	-0.625215
532	1832500	1832746	1	4.22672	247	0	1	1	0	-0.15991
533	1833300	1833500	1	3.33333	201	0	1	0	0	-0.0468533
534	1844900	1845519	1	2.71774	620	1	0	1	0	-0.162557
535	1848600	1848706	1	2.62617	107	0	1	0	0	0.0791827
536	1853700	1853800	1	3.66337	101	0	1	1	0	0.339253
537	1853900	1854100	1	2.37313	201	0	1	1	0	0.16739
538	1862763	1862927	1	3.01818	165	0	1	0	0	-0.0984643
539	1872195	1872500	1	4.03595	306	0	1	1	0	0.19891
540	1873500	1873900	1	6.54613	401	0	1	1	1	-0.385652
541	1886300	1886800	1	4.97804	501	0	0.796407	1	0	-0.216348
542	1887000	1887344	1	2.83768	345	0	1	1	0	-0.0310703
543	1888667	1888900	1	3.87179	234	0	1	1	0	-0.0469769
544	1889800	1889909	1	4.17273	110	0	1	1	0	0.113729
545	1890790	1891130	1	3.45161	341	0	1	1	0	0.028384
546	1892052	1892200	1	3.71812	149	0	1	1	1	-0.301889
547	1893700	1893886	1	20.7807	187	0	0.475936	1	1	-0.774389
548	1894738	1895022	1	2.68772	285	0	1	0	0	0.0336288
549	1898986	1899904	1	53.6931	919	0	0.688792	1	0	0.193195	contains Yfr1
550	1900000	1900100	1	2.9604	101	0	1	0	0	0.106155
551	1900200	1901136	1	5.57204	937	0	1	1	0	0.0327559
552	1906200	1906618	1	3.40811	419	0	1	1	0	-0.0267226
553	1907500	1907800	1	2.09635	301	0	1	0	0	0.0834856
554	1910297	1910302	1	2	6	0	1	0	0	0
555	1911200	1911602	1	3.67246	403	0	0.970223	0	0	-0.0620894
556	1914400	1914748	1	8.76791	349	0	1	1	0	-0.150461
557	1924100	1924242	1	3.58741	143	1	0	0	0	0.00833029
558	1926052	1926600	1	4.15847	549	0	1	0	0	0.00478786
559	1930591	1932400	1	2.91215	1810	0	0.941436	0	0	0.0375726
560	1940800	1941346	1	8.46435	547	0	1	1	0	0.0538652
561	1947687	1947748	1	6.3871	62	0	1	0	0	0
562	1949067	1949100	1	2.82353	34	0	1	0	0	0
563	1952400	1952700	1	3.85714	301	0	0.671096	1	0	0.217912
564	1956800	1957400	1	3.40599	601	0	1	0	0	-0.0139668
565	1962497	1963115	1	2.30048	619	0	1	1	0	-0.0328712
566	1966661	1966924	1	2.89394	264	0	1	1	0	-0.125406
567	1968696	1968900	1	4.39024	205	0	1	1	0	-0.266524
568	1970400	1970600	1	4.0199	201	0	1	1	1	0.712683
569	1972062	1972300	1	19.046	239	0	0.882845	1	0	-0.167135
570	1978100	1978400	1	2.72757	301	0	1	1	0	-0.292022
571	1979600	1980000	1	5.56359	401	0	1	0	0	-0.11425
572	1980793	1981300	1	3.01378	508	0	1	0	0	-0.110246
573	1981700	1982100	1	2.77805	401	0	1	1	0	0.191386
574	1982600	1983029	1	3.01395	430	0	1	1	0	0.0407431
575	1983900	1984510	1	2.36661	611	0	1	1	0	0.0751737
576	1987000	1987203	1	3.10294	204	0	1	0	0	-0.0594998
577	1987900	1988300	1	2.01746	401	0	1	0	0	0.0553292
578	1991191	1991405	1	2.65581	215	0	1	1	0	-0.0222341
579	1991969	1992100	1	3.5	132	0	1	1	0	-0.14127
580	1995789	1996129	1	4.06452	341	0	1	1	0	0.095729
581	1999867	2000442	1	5.53125	576	0	0.631944	1	0	0.0220762
582	2009199	2009400	1	4.37624	202	0	0.935644	1	0	0.134603
583	2011495	2011603	1	4.94495	109	0	0	1	0	-0.248026
584	2014586	2015000	1	2.28916	415	0.855422	0	0	0	0.0392615
585	2017474	2017900	1	2.25293	427	0	1	0	0	0.0151489
586	2020000	2020400	1	2.43392	401	0	1	1	0	-0.131
587	2027500	2027600	1	3.73267	101	0	1	0	0	0.096573
588	2033800	2034200	1	7.52618	401	0	0.885287	1	0	-0.069977
589	2035090	2035300	1	4.14692	211	0	1	0	0	-0.0523411
590	2044000	2044200	1	4.00995	201	0	1	1	0	0.0625604
591	2045792	2045921	1	3.26923	130	0	1	0	0	-0.0570697
592	2047291	2047623	1	3.4024	333	0	0.792793	0	0	-0.0715747
593	2047789	2047900	1	2.57143	112	0	1	0	0	0.0824178
594	2052670	2052710	1	4.31707	41	0	1	0	0	0
595	2055495	2056000	1	3.81818	506	0	1	1	0	-0.0891742
596	2056700	2056939	1	3.14167	240	0	1	1	0	0.024818
597	2057178	2057204	1	2.2963	27	0	1	0	0	0
598	2058400	2058800	1	4.4788	401	0	0.591022	1	0	0.0871382
599	2059200	2059500	1	2.6711	301	0	1	1	0	0.150408
600	2060672	2060816	1	3.82759	145	0	1	0	0	-0.180741
601	2062690	2063000	1	2.90032	311	0	1	1	0	0.0335488
602	2067779	2068300	1	3.84674	522	0	0.881226	1	0	0.185694
603	2070200	2070400	1	2.41791	201	0	0.557214	1	0	0.390431
604	2072852	2073000	1	9.96644	149	0	0	1	0	0.00906562
605	2075777	2075844	1	3.89706	68	0	0.338235	1	0	-0.20115
606	2079483	2079749	1	8.89888	267	0	1	1	0	0.0662401
607	2080070	2080423	1	6.24294	354	0	0.805085	1	0	0.103523
608	2083100	2083300	1	5.49254	201	0	1	1	1	0.691653
609	2083600	2083700	1	2.32673	101	0	1	0	0	-0.182143
610	2086566	2086840	1	2.49091	275	0	1	1	0	0.287547
611	2087700	2087820	1	3.47934	121	0	1	0	0	-0.0198366
612	2091700	2091900	1	2.77114	201	0	1	1	0	0.0864686
613	2092600	2093046	1	4.27964	447	0	0	1	0	0.215144
614	2099465	2099520	1	3.125	56	0	0.553571	0	0	0
615	2100352	2100500	1	4.26174	149	0	1	1	0	-0.27027
616	2107000	2107600	1	4.401	601	0	1	1	0	0.102044
617	2108100	2108806	1	6.68883	707	0	0.421499	1	0	0.247742
618	2114000	2114600	1	7.86356	601	0	0.998336	0	0	0.0381213
619	2123381	2123404	1	4.875	24	0	1	0	0	0
620	2124200	2124400	1	3.78607	201	0	1	1	0	0.16423
621	2128068	2128126	1	2.32203	59	0	1	0	0	0
622	2132974	2133100	1	2.33071	127	0	1	1	0	0.0360018
623	2139171	2139323	1	6.03922	153	0	1	1	0	0.253258
624	2142800	2143300	1	2.77046	501	0	1	0	0	-0.00210317
625	2145200	2145413	1	3.66822	214	0	1	0	0	-0.0190864
626	2146897	2146922	1	2	26	0	1	0	0	0
627	2146996	2147300	1	2.03607	305	0	1	0	0	0.0525229
628	2148500	2148700	1	2.13433	201	0	1	1	0	0.193124
629	2156561	2156600	1	5.625	40	0	0.8	0	0	0
630	2157100	2157300	1	2.32338	201	0	1	1	0	0.0625553
631	2157400	2157649	1	6.3	250	0	1	1	0	0.0110615
632	2163500	2164015	1	4.82946	516	0.176357	0.381783	1	0	-0.0312657
633	2165600	2166000	1	2.01995	401	0	1	1	0	-0.0999099
634	2176668	2176800	1	2.82707	133	0	0	0	0	0.0739921
635	2184200	2185033	1	2.86811	834	0	0.856115	1	0	-0.0139957
636	2187892	2188103	1	7.43868	212	0	1	1	0	-0.211364
637	2196157	2198148	1	490.649	1992	0	0.901104	0	0	0.0384257
638	2198692	2198803	1	9.46429	112	0	1	1	0	0.171727
639	2200000	2200200	1	2.72139	201	0	1	1	0	-0.18723
640	2201900	2203000	1	2.99637	1101	0	1	1	0	0.0850353
641	2203294	2203416	1	6.99187	123	0	1	0	0	0.154493
642	2210400	2210500	1	2.25743	101	0	1	1	0	0.274794
643	2213789	2214100	1	7.48718	312	0	1	1	0	-0.0912108
644	2214600	2214700	1	2.16832	101	0	1	1	0	-0.190345
645	2215700	2216100	1	6.28928	401	0	1	0	0	-0.0312317
646	2228286	2228400	1	3.66957	115	0	0	1	0	0.0969968
647	2229500	2229900	1	3.00249	401	0	1	1	0	-0.172295
648	2235300	2235700	1	2.60349	401	0	1	1	0	-0.152306
649	2235782	2236634	1	5.51231	853	0	1	1	0	-0.043224
650	2237465	2238031	1	3.91005	567	0.148148	0.365079	1	0	-0.127925
651	2239100	2239400	1	3.0598	301	0	1	1	0	0.322158
652	2240377	2240410	1	8.67647	34	0	1	0	0	0
653	2245800	2246200	1	2.2394	401	1	0	0	0	-0.00812636
654	2247361	2247532	1	6.67442	172	0	0.168605	1	0	-0.260907
655	2254676	2255000	1	2.32923	325	0	0.972308	1	0	-0.184233
656	2255800	2256025	1	2.4292	226	0	0.544248	1	0	0.0784548
657	2258700	2259100	1	6.44638	401	0	1	1	0	0.181238
658	2259200	2259500	1	2.7907	301	0	1	0	0	-0.0312639
659	2259700	2260013	1	4.8535	314	0	1	1	0	0.0964106
660	2260200	2260404	1	9.66829	205	0	1	1	0	-0.0428203
661	2261499	2261729	1	4.48918	231	0	1	0	0	0.0983937
662	2263813	2264128	1	24.5538	316	0.177215	0	0	0	0.0761307
663	2273670	2273800	1	3.70229	131	0	0	0	0	0.0429407
664	2274300	2274600	1	6.47176	301	0	0	0	0	0.0589009
665	2280800	2281200	1	4.89776	401	0	1	1	0	0.115709
666	2283348	2283706	1	3.77994	359	0	1	0	0	0.0439316
667	2284378	2284500	1	2.78862	123	0	1	0	0	-0.0496052
668	2285964	2286200	1	2.70886	237	0	1	1	0	-0.00841127
669	2286763	2287100	1	5.01183	338	0	1	1	0	0.101184
670	2288664	2289100	1	4.72082	437	0	1	1	0	-0.017401
671	2289892	2290100	1	2.43541	209	0	1	0	0	0.085312
672	2290400	2290500	1	5.68317	101	0	1	1	0	0.313497
673	2291088	2291600	1	8.56725	513	0	1	1	0	-0.111184
674	2293000	2293200	1	3.82587	201	0	1	1	0	-0.184939
675	2293476	2293800	1	2.16923	325	0	1	1	0	0.249448
676	2296860	2297127	1	2.75373	268	0	1	0	0	-0.0960876
677	2299700	2299800	1	2.9901	101	0	1	0	0	-0.0284205
678	2299894	2300123	1	3.2087	230	0	1	1	0	0.0907995
679	2302800	2302902	1	2.07767	103	0	1	1	0	-0.177129
680	2303253	2303436	1	3.78804	184	0	0	1	0	0.0593501
681	2303500	2303816	1	4.18612	317	0	0.602524	1	0	-0.156014
682	2307981	2308104	1	3.95968	124	0	1	0	0	0.0618259
683	2309580	2309900	1	2.87539	321	0	1	1	0	-0.239947
684	2315100	2315415	1	136.158	316	0	0.262658	1	1	2.67229
685	2316162	2316312	1	3.61589	151	0	1	1	0	0.158441
686	2316461	2317200	1	3.72568	740	0	0.102703	1	1	-0.33802
687	2318200	2318300	1	5.70297	101	0	0.148515	1	0	0.075386
688	2318383	2318712	1	872.461	330	0	1	1	0	-0.175181
689	2320000	2320100	1	4.72277	101	0	1	0	0	-0.0375473
690	2322100	2322200	1	2.89109	101	0	1	0	0	0.242864
691	2323489	2323622	1	3.79104	134	0	1	0	0	0.0599496
692	2325977	2326128	1	6.78289	152	0	1	1	0	-0.080036
693	2329200	2329415	1	4.68981	216	0	1	1	0	0.275522
694	2330962	2331110	1	6.69128	149	0	1	1	0	0.0936324
695	2332500	2332818	1	2.22884	319	0	1	0	0	-0.0787239
696	2335197	2335400	1	3.45098	204	0	1	1	0	0.170915
697	2339200	2339401	1	9.76238	202	0	1	1	0	0.0600823
698	2349550	2349711	1	20.4321	162	0	1	0	0	-0.134652
699	2355600	2355900	1	10.6478	301	0	1	1	0	-0.056848
700	2360376	2360628	1	3.28854	253	0	1	1	0	0.232791
701	2368900	2369010	1	3.95495	111	0.405405	0	0	0	-0.0584505
702	2370492	2370504	1	8.46154	13	0	0	0	0	0
703	2377040	2377300	1	2.47126	261	0	1	1	0	0.312069
704	2379569	2379800	1	3.68103	232	0	0.939655	1	0	0.0921087
705	2382651	2382725	1	14.8667	75	0	1	1	1	-0.350034
706	2383600	2383810	1	7.55924	211	0	0.374408	1	0	0.164858
707	2388475	2388823	1	2.82808	349	0.2149	0.358166	0	0	0.0138248
708	2388989	2389219	1	2.60606	231	1	0	0	0	0.00658158
709	2397194	2397227	1	6.05882	34	0	1	0	0	0
710	2397491	2397600	1	4.5	110	0	1	1	0	-0.144765
711	2397763	2397813	1	4.43137	51	0	1	0	0	0
712	2399898	2400109	1	5.87736	212	0	1	1	0	-0.163639
713	2404000	2404222	1	2.71749	223	0	1	1	0	-0.0213234
714	2412587	2412800	1	2.41589	214	0	1	1	0	0.100028
715	2422764	2423226	1	7.40173	463	0	0.99784	1	1	-0.57684
716	2423757	2423927	1	5.26316	171	0	1	0	0	-0.104747
717	2430656	2430808	1	7.9281	153	0	0.908497	1	0	-0.130563
718	2432900	2433200	1	8.41196	301	0	1	1	0	0.185292
719	2433569	2433800	1	17.9698	232	0	0	1	1	-0.444079
720	2440800	2441018	1	2.83562	219	0	1	1	0	0.167702
721	2445200	2445305	1	2.37736	106	0	0	1	1	-0.316277
722	2457966	2458228	1	3.21293	263	0	1	1	0	0.188535
723	2458500	2458600	1	2.41584	101	0	1	1	0	0.277022
724	2461400	2461537	1	3.15217	138	0.76087	0.934783	1	0	0.455725
725	2462000	2463029	1	2.33107	1030	1	0	0	0	0.0186439
726	2470800	2470907	1	2.18519	108	0	1	1	0	-0.00786197
727	2471185	2471300	1	3.00862	116	0	0.258621	1	0	0.067629
728	2471393	2471500	1	3.01852	108	0	1	0	0	-0.045445
729	2472100	2472200	1	3.24752	101	0	1	0	0	-0.124401
730	2478587	2478928	1	1728.94	342	0	0	1	0	0.0613632
731	2484800	2485000	1	3.37811	201	0	1	1	0	-0.131575
732	2485389	2485600	1	5.92453	212	0	0.985849	1	0	0.296276
733	2488400	2488500	1	19.8119	101	0	0.633663	0	0	0.0535307
734	2496092	2496200	1	2.01835	109	0	1	0	0	0.156942
735	2498300	2498600	1	4.72757	301	0	1	1	0	-0.0691221
736	2498700	2498800	1	3.54455	101	0	0.643564	1	0	0.221828
737	2500892	2501244	1	6.2068	353	0	0.974504	0	0	0.0117688
738	2502700	2502818	1	2.42857	119	0	1	1	0	0.141028
739	2503400	2503815	1	2.20433	416	0	1	1	0	0.137283
740	2505300	2505512	1	4.08451	213	0	1	1	0	-0.0405805
741	2508946	2509018	1	7.9589	73	0	1	1	0	-0.12925
742	2509590	2509637	1	12	48	0	1	0	0	0
743	2514059	2514249	1	1416.99	191	0	0	1	1	-0.709625
744	2516486	2516600	1	6.33043	115	0	1	1	0	0.193684
745	2517262	2517345	1	5.75	84	0	1	0	0	-0.011646
746	2517700	2517900	1	6.17413	201	0	0.641791	1	0	-0.189564
747	2518249	2518500	1	7.09524	252	0	1	1	0	0.0457587
748	2519700	2520100	1	5.5187	401	0	1	1	0	0.243828
749	2520300	2520720	1	2.46081	421	0	1	1	0	0.136281
750	2522900	2523509	1	2.78197	610	0	1	0	0	-0.00772526
751	2526900	2527038	1	3.35971	139	0	1	0	0	0.131185
752	2527876	2528111	1	2.94068	236	0	1	1	1	-0.307173
753	2530000	2530200	1	4.38806	201	0	1	0	0	-0.0140593
754	2530294	2532100	1	4.09408	1807	0	0.990039	1	0	-0.0986424
755	2545463	2545694	1	4.92241	232	0	0.978448	1	0	-0.0688823
756	2560000	2560355	1	5.75843	356	0	0	0	0	-0.0236451
757	2561998	2562200	1	4.00985	203	0	1	1	0	-0.0979955
758	2563300	2563532	1	6.75107	233	0	1	1	0	-0.0926098
759	2566560	2566730	1	4.26316	171	0	1	1	0	-0.0756117
760	2567881	2568000	1	3.71667	120	0	1	1	0	-0.148899
761	2569773	2569902	1	2.63077	130	0.746154	0	1	0	0.20198
762	2570673	2570734	1	6.54839	62	0	0	0	0	0
763	2578655	2579904	1	26.2656	1250	0	1	1	0	-0.179717
764	2583281	2583315	1	4.97143	35	0	1	0	0	0
765	2583891	2584600	1	3.42817	710	0	1	1	0	-0.0525316
766	2586093	2586112	1	10.7	20	0	0.05	0	0	0
767	2590283	2590521	1	13.3138	239	0	1	1	0	0.127768
768	2596658	2596800	1	3092.93	143	0	0.937063	1	0	-0.223594
769	2597500	2597700	1	3.76119	201	0	1	0	0	-0.0835188
770	2598700	2598901	1	3.91089	202	0	1	1	0	0.25257
771	2599500	2600000	1	2.53892	501	0	1	1	0	-0.0864116
772	2602597	2602900	1	5.26316	304	0	1	1	0	-0.10463
773	2604068	2604214	1	2.29932	147	0	0.952381	1	0	0.121195
774	2615568	2615657	1	5.97778	90	0	1	1	0	-0.17707
775	2620097	2620600	1	2.7996	504	0	1	1	0	0.0815816
776	2622886	2622912	1	9652.22	27	0	0	0	0	0
777	2623166	2623500	1	1282.67	335	0	0.367164	1	0	-0.167719
778	2633800	2634200	1	2.23192	401	0	1	0	0	-0.024453
779	2635193	2635308	1	2.25	116	0	1	1	0	0.276166
780	2635369	2635428	1	3.7	60	0	1	1	0	0.430728
781	2639500	2639600	1	2.67327	101	0	1	0	0	-0.0306727
782	2641314	2641800	1	4.52567	487	0.928131	0	1	0	-0.232642
783	2644000	2644243	1	2.17213	244	1	0.233607	1	0	-0.132897
784	2645200	2645400	1	2.52736	201	0	1	1	1	-0.356008
785	2648700	2649213	1	8.50195	514	0	1	1	0	-0.276739
786	2652589	2652613	1	2.76	25	0	1	0	0	0
787	2654100	2654602	1	2.04374	503	0.874751	0.0536779	1	0	-0.11475
788	2675671	2676000	1	6.37576	330	0	0.784848	1	1	0.634328
789	2680800	2681000	1	4.199	201	0	1	1	0	0.165094
790	2681472	2681800	1	2.69301	329	0	1	0	0	0.0395997
791	2682497	2682528	1	19.6562	32	0	1	0	0	0
792	2687800	2688500	1	4.53352	701	0	0.845934	1	0	-0.000278151
793	2689300	2689412	1	2.87611	113	0	1	0	0	0.0731943
794	2690397	2690548	1	10.5987	152	0	0	1	0	-0.136874
795	2693000	2693400	1	8.601	401	0	1	1	0	0.280996
796	332	1	0	3.15964	332	0	0.975904	1	0	-0.047894
797	4509	4331	0	20.6145	179	0	1	1	1	-0.334186
798	5019	4899	0	4.17355	121	0	1	1	0	0.339869
799	12163	12035	0	6.92248	129	0	0	0	0	0.381976
800	15223	15018	0	2.17476	206	0	1	1	0	-0.0920326
801	18678	18420	0	2.98842	259	0	1	0	0	-0.138618
802	19096	18913	0	9.11413	184	0	1	0	0	-0.00256978
803	26324	26144	0	4.83978	181	0	1	1	0	0.030836
804	28797	28592	0	7.02913	206	0	1	0	0	0.0552297
805	32354	32204	0	4.03311	151	0	1	1	0	-0.0230065
806	35416	34891	0	3.52281	526	0.427757	0.144487	1	0	0.391879
807	37109	36831	0	2.39785	279	0	0.473118	1	0	0.0193483
808	38182	37904	0	3.48746	279	0	1	1	0	-0.16567
809	40791	40457	0	2.45672	335	0	0.862687	1	0	0.0815567
810	42310	42161	0	3.36667	150	0	1	1	0	0.263753
811	42996	42763	0	3.10256	234	0	1	1	0	-0.211551
812	44946	43941	0	4.80517	1006	0	0	0	0	-0.0483265
813	46728	46496	0	5.3176	233	0	1	1	0	-0.270647
814	48870	48110	0	50.9409	761	0	1	1	1	-0.364028
815	50705	50014	0	12.6243	692	0	1	1	0	-0.0661231
816	64230	63341	0	2.99326	890	0	0	1	0	-0.108768
817	74452	74309	0	2.67361	144	0	1	0	0	-0.116155
818	75248	75025	0	2.125	224	0	1	1	0	0.217466
819	80129	79967	0	5.17178	163	0	1	1	0	0.181596
820	81492	80634	0	17.5297	859	0	1	1	0	0.102858
821	87723	87508	0	3817.13	216	0	0	1	0	-0.111579
822	97787	97439	0	5.55874	349	1	0	1	0	0.0452411
823	101960	101905	0	5.33929	56	0	1	0	0	0
824	102320	102299	0	6.86364	22	0	1	0	0	0
825	110104	109940	0	2.70303	165	0	0.933333	0	0	0.0582259
826	112360	112305	0	5.82143	56	0	0	0	0	0
827	112550	112518	0	4.48485	33	0	0	0	0	0
828	113490	113370	0	2.12397	121	0	1	1	0	0.0832206
829	114180	114076	0	2.4381	105	0.67619	0	1	0	0.175115
830	123560	123520	0	7.5122	41	0	0	0	0	0
831	133470	133290	0	3.51381	181	1	0	1	0	-0.171467
832	134574	134279	0	2.94932	296	0	1	1	0	0.0390951
833	135584	135525	0	5.55	60	0	1	0	0	0
834	137740	137557	0	2.75543	184	1	0	0	0	-0.0721543
835	138030	137957	0	6	74	0.77027	0	0	0	-0.040903
836	139170	139150	0	5.14286	21	0	1	0	0	0
837	140113	139909	0	2.28293	205	0	1	1	1	0.527436
838	141700	141615	0	3.43023	86	0	1	1	0	0.19785
839	148000	147580	0	2.52257	421	0	0.997625	0	0	-0.0838929
840	149072	148896	0	9.67232	177	0	1	1	0	-0.242957
841	153510	153305	0	5.6699	206	0	1	1	0	0.112582
842	153910	153730	0	3.50276	181	0	1	1	0	0.131784
843	159679	159587	0	10.4839	93	0	0	1	1	-0.66965
844	164510	164250	0	4.32567	261	0	1	1	0	-0.0150385
845	164910	164710	0	2.76617	201	0	1	0	0	-0.00572089
846	168490	168287	0	2.79412	204	0	1	1	0	0.0625378
847	170020	169370	0	3.83871	651	0	1	1	0	0.0305303
848	171610	171535	0	2.40789	76	0	1	1	1	0.705863
849	172170	172050	0	2.07438	121	0	1	1	0	0.306615
850	173090	172930	0	5.08075	161	0.881988	0	0	0	0.0769612
851	180190	180000	0	2.93717	191	0.183246	0	1	0	-0.288401
852	182000	181727	0	5.26277	274	0	1	1	0	0.262807
853	182204	182038	0	2.91617	167	0	1	1	0	-0.273189
854	183481	183290	0	3.46354	192	0	0	1	0	0.0194531
855	187070	186842	0	4.61572	229	0	1	0	0	0.0580101
856	191470	191345	0	4.04762	126	0	1	0	0	-0.0456357
857	208930	208780	0	2.19868	151	0	0.887417	1	0	-0.00886112
858	209790	209690	0	2.37624	101	0	1	0	0	0.0775902
859	210783	210720	0	3.64062	64	0	1	0	0	0
860	211800	211720	0	7.51852	81	0	1	1	0	0.105475
861	213681	213470	0	3.62736	212	0	1	1	0	-0.0407744
862	219209	218981	0	13.3275	229	0	0.620087	1	0	0.0279728
863	222050	221830	0	7.70136	221	0	1	1	0	-0.125916
864	225000	224920	0	2.98765	81	0	1	1	0	-0.268332
865	225811	225670	0	5.34507	142	0	1	1	0	-0.241004
866	231853	231770	0	2.17857	84	0	0	1	0	-0.208547
867	236204	236110	0	2.03158	95	0	1	1	0	0.148027
868	236890	236776	0	2.67826	115	0	1	0	0	-0.229329
869	243631	243549	0	5.13253	83	0	1	1	0	0.0648575
870	245321	245009	0	2.68371	313	0	1	1	0	-0.0770516
871	247771	246975	0	10.9184	797	0	0.165621	1	0	0.223816
872	249261	249118	0	5.00694	144	0	1	0	0	-0.0475567
873	250270	250250	0	25.7619	21	0	1	0	0	0
874	251420	251250	0	8.19298	171	0	1	0	0	-0.0226237
875	260450	260337	0	3.60526	114	0	1	1	0	0.26693
876	260790	260700	0	6.65934	91	0	1	0	0	-0.046707
877	266220	266130	0	3.46154	91	0	1	0	0	0.145202
878	267170	266940	0	2.36797	231	0	1	0	0	0.0635813
879	280650	280510	0	5.34043	141	0.808511	0	1	0	-0.15471
880	281100	281030	0	2.33803	71	0	1	1	0	0.23513
881	284670	284541	0	6.13846	130	0	1	1	0	0.0176083
882	287563	287480	0	2.66667	84	0	1	1	0	0.32627
883	288154	287880	0	5.03273	275	0	0.945455	1	1	-0.47429
884	292313	292166	0	5.67568	148	0	1	1	0	0.180563
885	293020	292682	0	4.33333	339	0	1	1	0	0.129199
886	295090	295067	0	22.5	24	0	1	0	0	0
887	302832	302485	0	3.38793	348	0	0.0488506	1	0	-0.0622486
888	303182	302990	0	4.29016	193	0	1	1	0	0.099403
889	315700	315260	0	2.35374	441	0	1	1	0	0.151314
890	326570	326460	0	3.85586	111	0	1	1	0	0.225675
891	327770	327130	0	4.73947	641	0	0.973479	1	0	-0.057868
892	328935	327819	0	5.89078	1117	0	1	1	0	-0.049794
893	329700	329600	0	5.91089	101	0	1	0	0	0.116333
894	336205	336051	0	8.17419	155	0	1	0	0	0.156878
895	336593	336490	0	4.32692	104	0	1	0	0	0.032319
896	343963	343846	0	5.81356	118	0	1	1	0	-0.16849
897	345690	345520	0	5.04094	171	0	1	1	0	-0.0190626
898	349708	349465	0	34.2049	244	0	0	1	0	0.102935
899	352050	351588	0	2.67819	463	0.784017	0.0971922	1	0	-0.0404443
900	356450	356290	0	4.68944	161	0	1	1	0	-0.256626
901	357460	357018	0	13.3837	443	0	0.923251	1	0	0.0207702
902	359350	358990	0	2.17452	361	0	1	1	0	-0.0513465
903	362110	361790	0	2.20249	321	0	0.0716511	0	0	-0.0587705
904	366341	364890	0	7.47727	1452	0	0.992424	1	0	-0.110996
905	372964	372880	0	3.23529	85	0	1	0	0	0.070135
906	379260	379188	0	7.05479	73	0	1	1	0	0.445547
907	379504	379358	0	3.80272	147	0	1	0	0	-0.0533659
908	380070	379869	0	3.94059	202	0	1	0	0	-0.0356407
909	382191	382133	0	7.28814	59	0	1	0	0	0
910	389121	388999	0	2.54472	123	0	1	0	0	0.035691
911	390380	390000	0	2.04199	381	0	1	0	0	-0.0357838
912	390991	390570	0	2.78673	422	0	1	1	0	0.000434397
913	393173	392950	0	3.72321	224	0	1	1	0	0.00195678
914	404460	404369	0	3.36957	92	0	1	1	0	0.167016
915	406300	406165	0	8.625	136	0	0	0	0	-0.0328488
916	406824	406782	0	15.2326	43	0	1	0	0	0
917	412314	412225	0	6.88889	90	0	1	0	0	0.102285
918	413305	412572	0	20.2698	734	0	1	1	0	0.492448
919	413940	413836	0	7.35238	105	0	1	1	0	-0.199956
920	419330	419268	0	5.52381	63	0	0	0	0	0
921	420250	419990	0	3.2567	261	0	1	0	0	-0.0409901
922	420470	420330	0	3.82979	141	0	1	0	0	-0.109275
923	423607	423279	0	8.15198	329	0	0.130699	1	1	-0.397135
924	425150	424985	0	11.5482	166	0	1	1	0	0.298318
925	428102	427779	0	2.87963	324	0	1	1	0	-0.247347
926	431419	431035	0	7.22338	385	0	0.768831	1	0	-0.200082
927	431970	431607	0	5.92308	364	0	1	1	0	-0.112417
928	442140	441954	0	54.0321	187	0	1	1	0	-0.0189686
929	443234	443008	0	10.4053	227	0.0792952	1	1	0	0.103259
930	445466	445367	0	25.11	100	0	0.38	1	1	0.564953
931	453920	453550	0	7.91105	371	0	1	1	0	0.0544932
932	458280	458113	0	4.20238	168	0	1	1	0	0.256487
933	464110	464030	0	4.02469	81	0	1	0	0	0.282081
934	464665	464628	0	12.9474	38	0	1	0	0	0
935	466260	465947	0	2.99045	314	0	1	1	0	-0.214695
936	478774	478660	0	3.67826	115	0	1	1	0	0.0387718
937	479462	479290	0	4.49133	173	0	1	1	1	0.671412
938	482440	482225	0	4.49537	216	0	1	1	0	0.178862
939	486370	486157	0	4.03271	214	0	1	0	0	-0.0268604
940	493632	493455	0	6.9382	178	0	1	1	0	-0.163162
941	506030	505600	0	3.77494	431	0	1	1	0	0.0449453
942	507910	507640	0	4.43911	271	0	0	1	1	-0.355737
943	510890	510800	0	2.69231	91	0	1	0	0	0.008305
944	519743	519529	0	5.09302	215	0	0.469767	1	0	0.101693
945	521460	521260	0	5.73632	201	0	1	0	0	0.0561096
946	525942	525910	0	5	33	0	1	0	0	0
947	529633	529396	0	7.19328	238	0	1	1	0	-0.141666
948	533420	532840	0	2.44578	581	0	0.442341	0	0	0.076828
949	535090	534770	0	2.31464	321	0	1	0	0	-0.175148
950	538030	537786	0	3.13878	245	0	0	0	0	-0.0071361
951	542300	542230	0	5.3662	71	0	1	1	0	-0.08698
952	557130	557000	0	109.458	131	0	0	1	0	0.136905
953	559001	558885	0	9.34188	117	0	1	1	0	-0.0378018
954	560290	560195	0	4.01042	96	0	1	1	0	0.195471
955	564520	564445	0	2.84211	76	0	1	1	0	-0.06399
956	568340	568000	0	2.38416	341	0.821114	0	1	0	-0.243501
957	573843	573759	0	10.6588	85	0	0.105882	1	0	0.11371
958	573972	573890	0	7.07229	83	0	1	1	0	0.369905
959	583820	583799	0	6.90909	22	0	1	0	0	0
960	584214	584130	0	3.90588	85	0	1	1	1	-0.404863
961	585853	585427	0	18.2553	427	0	0.405152	1	0	0.279593
962	587310	587190	0	4.92562	121	0	1	1	0	0.120706
963	594230	593625	0	2.55611	606	0.858086	0.141914	1	0	-0.14871
964	596116	596040	0	4.96104	77	0	1	1	0	0.04721
965	596620	596538	0	2.62651	83	0	1	0	1	-0.379055
966	597170	597120	0	2.76471	51	0	1	0	0	0
967	598360	598256	0	3.22857	105	0	1	0	0	0.0449513
968	599134	598650	0	3.73196	485	0	1	0	0	-0.0274455
969	606192	605917	0	30.8225	276	0	1	1	0	0.124046
970	606584	606540	0	3.73333	45	0	1	0	0	0
971	607080	607019	0	2.90323	62	0	1	0	0	0
972	613080	612690	0	4.86445	391	0	1	1	0	-0.0443202
973	613451	613280	0	4.0407	172	0	1	1	0	0.0775028
974	613940	613820	0	2.55372	121	0	0.876033	0	0	0.0681116
975	615130	614840	0	3.18557	291	0	1	0	0	0.0560769
976	616092	615890	0	2.40394	203	0	1	1	0	-0.205278
977	618780	618710	0	2.52113	71	0	1	1	1	-0.540758
978	620901	620755	0	2.23129	147	0	1	1	0	-0.070347
979	632542	632490	0	4.43396	53	0	1	0	0	0
980	637000	636910	0	2.85714	91	0	1	1	0	0.16264
981	638990	638680	0	3.90675	311	0	1	1	0	0.0299046
982	640440	640360	0	2.07407	81	0	1	1	0	0.435695
983	642034	641940	0	5.36842	95	0	1	1	0	0.00239833
984	645220	644917	0	11.3882	304	0	1	1	0	-0.24261
985	646470	646440	0	4.51613	31	0	1	0	0	0
986	658680	658477	0	4.59314	204	0	1	0	0	0.0322016
987	659334	659250	0	3.70588	85	0	0	0	0	-0.0722913
988	659900	659380	0	3.65067	521	0	0	0	0	0.0733693
989	667082	667060	0	25.6957	23	0	1	0	0	0
990	670050	669768	0	5.20141	283	0	1	1	0	0.130577
991	673620	672857	0	5.53796	764	0	0.819372	1	0	0.180612
992	675000	674456	0	3.4844	545	0	1	1	0	0.0251781
993	677270	676875	0	4.0101	396	0	1	0	0	0.00594143
994	681260	681040	0	2.46606	221	0	1	0	0	-0.00397786
995	683060	682958	0	3.53398	103	0	1	1	0	0.215447
996	686212	686158	0	5.49091	55	0.509091	0	0	0	0
997	687093	686719	0	2.08	375	0.965333	0	0	0	0.00253574
998	690904	690810	0	113.832	95	0	0	1	1	-0.908317
999	694950	694813	0	4.67391	138	0	1	0	0	0.058204
1000	699840	699663	0	6.3427	178	0	1	1	0	-0.00268597
1001	703390	703350	0	3.39024	41	0	1	0	0	0
1002	709990	709693	0	9.74161	298	0	0.567114	1	0	-0.0739128
1003	711150	711057	0	2.28723	94	0	1	1	0	0.335573
1004	714180	714146	0	5.77143	35	1	0	0	0	0
1005	718660	718599	0	3237.02	62	0	0	0	0	0
1006	719660	719513	0	7.7027	148	0	0	1	0	0.33014
1007	720890	720580	0	2	311	0	0	1	0	0.0165459
1008	723115	722770	0	9.82081	346	0	0	0	0	0.0350299
1009	723310	723248	0	59.7143	63	0	1	0	0	0
1010	724780	724656	0	3.536	125	0	1	1	0	-0.123847
1011	725381	725227	0	11.2194	155	0	0	1	0	0.251637
1012	727430	727290	0	2.51064	141	0	0	1	0	-0.18685
1013	729282	729250	0	3.30303	33	0	1	0	0	0
1014	729890	729755	0	4.50735	136	0	1	1	0	0.080262
1015	730270	730000	0	2.54613	271	0	1	1	0	-0.0876652
1016	732673	732506	0	3.4881	168	0	0.35119	0	0	-0.0616126
1017	733093	732920	0	5.87356	174	0	1	1	0	0.084828
1018	736820	736193	0	38.4061	628	0	1	1	0	-0.0846906
1019	738140	738098	0	3.5814	43	0	1	0	0	0
1020	738520	738476	0	3.66667	45	0	1	0	0	0
1021	740780	740290	0	2.6334	491	0	0.995927	0	0	0.00218651
1022	741960	741770	0	3.35602	191	0	1	0	0	0.113646
1023	742124	742076	0	10.8571	49	0	1	0	0	0
1024	743050	742899	0	2.44737	152	0	1	1	0	-0.251552
1025	748654	748420	0	12.9957	235	0	0	0	0	0.0669507
1026	749840	749589	0	4.53175	252	0	0	1	1	-0.307274
1027	752405	752030	0	8.29521	376	0	0.970745	1	0	-0.0958772
1028	752530	752490	0	4.21951	41	0	1	0	0	0
1029	754746	754536	0	5.67773	211	0	0.208531	1	0	-0.248864
1030	758560	757974	0	4836.3	587	0	0.603066	1	0	0.0773082
1031	759330	759155	0	4.72727	176	0	0	1	0	-0.193294
1032	760145	759972	0	13.6667	174	0	0	1	0	-0.185076
1033	760760	760720	0	5.65854	41	0	1	0	0	0
1034	770040	769980	0	2.37705	61	0	0.967213	0	0	0
1035	770980	770670	0	2.10932	311	0	1	1	0	0.176352
1036	779422	779270	0	3.30065	153	0	0.346405	1	0	-0.160345
1037	782060	781770	0	2.7354	291	0	0	0	0	-0.0318992
1038	783884	783370	0	4.52233	515	0	1	1	0	-0.114982
1039	791050	790670	0	2.01575	381	0.992126	0	1	0	-0.25938
1040	791840	791465	0	4.16489	376	0	0.696809	1	0	0.0520739
1041	798792	798256	0	5.60521	537	0	1	1	0	0.161063
1042	806451	806420	0	4.90625	32	0	1	0	0	0
1043	806973	806770	0	2.9902	204	0	0.794118	1	0	0.134626
1044	807580	807469	0	7.1875	112	0	1	1	0	0.207069
1045	808580	808380	0	4.8806	201	0	1	1	0	0.110289
1046	809364	809330	0	3.57143	35	0	1	0	0	0
1047	809921	809840	0	3	82	0	1	1	0	-0.00888
1048	815702	815510	0	3.71503	193	0	1	1	0	0.250021
1049	818650	818614	0	4.64865	37	0	1	0	0	0
1050	819224	819174	0	4.11765	51	0	1	0	0	0
1051	823490	823350	0	2.1844	141	0	1	1	0	0.175604
1052	826794	826750	0	3.97778	45	0	0	0	0	0
1053	828510	827996	0	4.01553	515	0	0.586408	1	0	0.0933378
1054	829560	829538	0	16.3478	23	0	0	0	0	0
1055	830531	830423	0	8.3945	109	0	1	1	0	-0.144373
1056	840170	840076	0	1147.03	95	0	0	1	1	1.8178
1057	849312	849196	0	2.77778	117	0	1	0	0	-0.0801112
1058	850174	850110	0	6.12308	65	0	1	1	1	-0.3923
1059	850790	850540	0	15.8048	251	0	1	1	0	0.12119
1060	851830	851610	0	3.73303	221	0	1	0	0	-0.142957
1061	852203	852107	0	3	97	0	1	1	0	-0.0961247
1062	854234	854012	0	5.88341	223	0	1	1	0	-0.208529
1063	856932	856787	0	9.22603	146	0	1	1	0	0.172694
1064	860120	860093	0	8.60714	28	0	1	0	0	0
1065	865676	865490	0	7.26203	187	0	0.887701	1	0	-0.0578258
1066	867112	866860	0	2.41107	253	0	1	0	0	-0.0123131
1067	868080	867800	0	7.27758	281	0	1	0	0	-0.00326411
1068	869491	869440	0	6.26923	52	0	1	0	0	0
1069	870471	870350	0	2.05738	122	0	1	0	0	0.0289178
1070	872970	872757	0	10.4065	214	0	0	1	0	-0.0899731
1071	878260	878020	0	4.53942	241	0	1	1	0	0.0225063
1072	882943	882900	0	3.29545	44	0	1	0	0	0
1073	883610	883386	0	4.64	225	0	1	1	0	0.176269
1074	885520	885218	0	4.91419	303	0	1	1	0	-0.0437203
1075	888075	887760	0	3.35127	316	0	1	1	0	0.0885924
1076	897404	897249	0	6.14744	156	0	1	1	0	0.245083
1077	897710	897568	0	5.75524	143	0	1	0	0	-0.199585
1078	897880	897830	0	4.92157	51	0	1	0	0	0
1079	898760	898560	0	2.38308	201	0	1	1	0	0.21597
1080	901737	901300	0	4.97489	438	0	0.305936	1	0	0.198725
1081	904400	904288	0	9.49558	113	0	0.389381	1	0	0.359469
1082	906633	906535	0	4.61616	99	1	0	1	0	0.203385
1083	916900	916178	0	8.10097	723	0	1	1	0	-0.0532868
1084	917691	917613	0	12.1013	79	0	1	1	0	0.174387
1085	918372	918190	0	3.30601	183	0	1	0	0	-0.0557308
1086	920850	920435	0	2.21154	416	0	1	0	0	0.0510991
1087	921374	921200	0	2.53143	175	0.508571	0.48	0	0	0.116747
1088	934810	934320	0	2.12831	491	0	1	1	0	-0.201292
1089	935390	935189	0	3.91584	202	0	1	1	0	-0.113589
1090	936671	935820	0	9.00469	852	0	1	0	0	-0.0653352
1091	944550	944500	0	3.66667	51	0	0.882353	0	0	0
1092	945015	944900	0	2.15517	116	0	1	1	0	0.129737
1093	950493	950340	0	4.11688	154	0	1	0	0	-0.0200779
1094	952806	952533	0	6.27737	274	0.0510949	0.759124	1	0	-0.114947
1095	955250	954920	0	2.08157	331	0	1	0	0	0.0556726
1096	964360	964255	0	5.0283	106	0	1	1	0	-0.127111
1097	968650	968480	0	2.45614	171	0	1	0	0	-0.053949
1098	975030	974840	0	3.17801	191	0	1	0	0	-0.208179
1099	982164	982100	0	3.33846	65	0.692308	0	0	0	0
1100	984954	984904	0	8.45098	51	0	0	0	0	0
1101	986321	986190	0	5.4697	132	0	0.318182	1	0	0.167295
1102	994243	993128	0	5.06093	1116	0	1	1	0	-0.0314592
1103	1000858	1000000	0	2.47264	859	0	1	0	0	0.0170414
1104	1005180	1004700	0	8.83368	481	0	1	1	0	-0.0444664
1105	1008140	1008085	0	5.71429	56	0.0357143	0	0	0	0
1106	1009900	1009500	0	9.01995	401	1	0	1	0	-0.112087
1107	1024900	1024800	0	7.78218	101	0	0	0	0	-0.110483
1108	1025024	1024968	0	3.42105	57	0	0	0	0	0
1109	1033148	1033084	0	3.87692	65	0	1	1	0	-0.055212
1110	1036900	1036300	0	5.58902	601	0	0	1	0	-0.0638609
1111	1039802	1039465	0	4.23077	338	0	0.529586	1	0	0.156574
1112	1044500	1044389	0	5.50893	112	0	1	1	0	-0.255231
1113	1047100	1046972	0	2.27907	129	0	1	1	0	0.0216481
1114	1049400	1049300	0	3.17822	101	0	1	1	1	0.508381
1115	1051919	1051667	0	5.37945	253	0	1	1	0	-0.09091
1116	1055334	1055200	0	3.66667	135	0	0.755556	1	0	0.360922
1117	1059800	1059287	0	4.55447	514	0	0.79572	1	0	0.203713
1118	1060200	1059966	0	4.09787	235	0	0	1	0	0.10977
1119	1061812	1061400	0	4.74092	413	0	1	1	0	-0.0625123
1120	1062400	1062083	0	3.42138	318	0	1	0	0	0.0468659
1121	1063900	1063600	0	2.36213	301	0	0.229236	0	0	-0.0691047
1122	1065400	1065189	0	4.0283	212	0	1	1	0	-0.225175
1123	1066700	1066567	0	4.24627	134	0	1	1	0	-0.0639954
1124	1069912	1069700	0	2.29108	213	0	0.868545	1	0	0.0690399
1125	1076335	1076074	0	3.72901	262	0	1	1	0	0.350584
1126	1077327	1077061	0	4.49813	267	0	1	1	0	0.100895
1127	1078702	1078600	0	4.33981	103	0	0	0	0	0.2286
1128	1079600	1078796	0	3.77764	805	0	0.219876	1	0	0.118298
1129	1080900	1080200	0	3.50642	701	0	0.898716	1	0	0.0748883
1130	1085009	1084955	0	3.72727	55	0	0	0	0	0
1131	1087600	1087500	0	2.0198	101	0	1	0	0	0.109257
1132	1088809	1088760	0	2.54	50	0	1	0	0	0
1133	1091200	1090900	0	2.95017	301	0	1	0	0	-0.0807639
1134	1094522	1094100	0	4.61229	423	0	0	1	1	-0.375879
1135	1097100	1096497	0	8.8957	604	0	1	1	0	-0.0492227
1136	1099523	1099477	0	6.68085	47	1	0	0	0	0
1137	1100400	1100050	0	5.05983	351	0	1	1	0	0.0901928
1138	1102100	1101985	0	2.37931	116	0	0.922414	0	0	0.18463
1139	1104200	1103576	0	4.5264	625	0	1	1	0	-0.00105848
1140	1120329	1119999	0	3.94562	331	0.021148	1	0	0	-0.024281
1141	1125300	1125171	0	2.40769	130	0	0	1	0	-0.0778222
1142	1133400	1133100	0	7.60133	301	0	1	1	0	0.259291
1143	1134313	1134200	0	3.5	114	0	0.289474	1	1	-0.4375
1144	1135600	1134900	0	2.0428	701	0.766049	0.661912	1	0	-0.123875
1145	1137635	1137100	0	700.877	536	0.363806	0	0	0	-0.0683517
1146	1142300	1141967	0	3.01796	334	0	1	1	0	0.0018691
1147	1147100	1146880	0	2.17647	221	0	0.18552	1	1	0.522607
1148	1148800	1148463	0	5.07396	338	0	0.887574	1	0	0.222353
1149	1149600	1149400	0	2.27363	201	0	0.99005	0	0	-0.124207
1150	1156736	1156398	0	3.73451	339	0	0	1	0	0.292035
1151	1157000	1156793	0	3.30288	208	0	0	1	0	0.435013
1152	1164912	1164800	0	2.72566	113	1	0	0	0	0.0965693
1153	1169516	1169300	0	2.12903	217	0	1	0	0	-0.0135275
1154	1170700	1170399	0	1421.71	302	0	0.784768	0	0	-0.0107009
1155	1173200	1172377	0	3.81068	824	0	0.615291	1	0	0.0120895
1156	1173700	1173400	0	2.44518	301	0	1	1	0	-0.219468
1157	1183319	1182764	0	13.7284	556	0	0.906475	1	0	0.261288
1158	1184300	1183986	0	8.39683	315	0	1	0	0	0.0388457
1159	1185600	1185494	0	2.04673	107	0	1	0	0	-0.0872978
1160	1188011	1187745	0	10.0412	267	0	1	1	1	-0.342161
1161	1188800	1188600	0	5.47264	201	0	1	0	0	0.0693192
1162	1189229	1188900	0	2.42121	330	0	1	1	0	0.0281347
1163	1197300	1196495	0	3.02978	806	0	0.57196	1	0	0.326793
1164	1197700	1197600	0	2.0198	101	0	1	1	0	0.113583
1165	1200300	1199891	0	15.7049	410	0	1	1	0	-0.238912
1166	1204800	1204564	0	5.22363	237	0.85654	0	1	0	-0.0880955
1167	1207709	1207598	0	5.09821	112	0	0	1	0	-0.174137
1168	1211721	1211600	0	3.61475	122	0	1	0	0	0.00828414
1169	1212216	1212000	0	2.50691	217	0	1	0	0	0.00303662
1170	1213103	1212800	0	2.00329	304	0	1	1	0	-0.117506
1171	1215515	1215400	0	2.24138	116	0	1	0	0	-0.189992
1172	1222800	1222463	0	2.92308	338	0	0.538462	0	0	-0.0673052
1173	1224300	1223852	0	14.5078	449	0	0.988864	1	0	-0.0572478
1174	1243407	1243255	0	3.53595	153	0	1	1	0	-0.080216
1175	1247446	1247300	0	5.7415	147	0	1	0	0	0.0300951
1176	1255110	1255060	0	4.98039	51	0	1	0	0	0
1177	1265824	1265700	0	16.296	125	0	1	0	0	-0.0574752
1178	1267022	1266868	0	4.27097	155	0	1	1	0	-0.0979616
1179	1268203	1268120	0	11.2857	84	0	0	0	0	-0.0607765
1180	1268600	1268250	0	4.5812	351	0	0.766382	1	0	-0.0151234
1181	1269820	1269783	0	4.47368	38	0	0	0	0	0
1182	1270100	1269900	0	3.14925	201	0	0.522388	0	0	0.0339363
1183	1273500	1273169	0	5.80422	332	0	0	1	0	0.137695
1184	1274700	1274595	0	4.18868	106	0	1	1	0	0.01385
1185	1276200	1275700	0	2.37126	501	0	1	1	0	0.116524
1186	1278600	1278400	0	2.44279	201	1	0	0	0	0.0405661
1187	1279030	1278877	0	2.51299	154	0.902597	0	0	0	-0.0509618
1188	1288200	1288000	0	2.61692	201	0	1	0	0	-0.0941027
1189	1294117	1293922	0	6.09694	196	0	1	1	0	-0.248789
1190	1294900	1294376	0	3.25714	525	0	1	1	0	0.139815
1191	1297109	1296975	0	8.34815	135	0	0	1	0	-0.181128
1192	1298500	1298085	0	5.22837	416	0	0	1	0	0.222018
1193	1309800	1309600	0	2.57711	201	0	1	1	0	-0.172946
1194	1310526	1310400	0	4.54331	127	0	1	1	0	-0.196589
1195	1311700	1311598	0	70.3495	103	0	0	1	1	1.29236
1196	1313208	1312887	0	22.5311	322	0	1	1	0	0.120102
1197	1313907	1313500	0	2.03186	408	0	0.894608	0	0	-0.0340301
1198	1319100	1318896	0	6.45366	205	0	1	1	0	0.0460122
1199	1322503	1322399	0	3.07619	105	0	0	0	0	-0.09708
1200	1324100	1324000	0	2.40594	101	0	1	1	0	0.0422592
1201	1325600	1325000	0	2.82696	601	0	0.911814	1	0	-0.133935
1202	1336400	1336176	0	3.20889	225	0	1	0	0	-0.0724703
1203	1337814	1336757	0	3.9017	1058	0	0.973535	1	0	-0.0465811
1204	1347114	1346800	0	3.53968	315	1	0	1	0	0.0906769
1205	1356800	1356700	0	2.79208	101	0	1	0	0	-0.149477
1206	1362300	1362095	0	3.3835	206	0	1	1	0	-0.171477
1207	1363200	1362997	0	4.89216	204	0	1	1	0	-0.118095
1208	1366600	1366281	0	3.16875	320	0	0	0	0	0.0729833
1209	1367142	1366800	0	2.4723	343	0	0.44898	1	0	0.208447
1210	1370027	1369981	0	4.2766	47	0	0	0	0	0
1211	1375000	1374900	0	2.47525	101	0	1	0	0	-0.0614553
1212	1376443	1375100	0	2.2686	1344	0	0.991815	1	0	-0.0259944
1213	1378000	1377800	0	3.40299	201	0	1	1	0	-0.252632
1214	1379300	1378879	0	8.1564	422	0	1	1	0	-0.0750528
1215	1383400	1383293	0	2.55556	108	0	1	1	0	0.41195
1216	1384610	1384569	0	3.61905	42	0	1	0	0	0
1217	1387600	1387300	0	2.23256	301	0	1	1	0	0.155452
1218	1402046	1401994	0	3.81132	53	0	1	0	0	0
1219	1402800	1402697	0	3.74038	104	0	1	1	0	-0.176995
1220	1407200	1407100	0	2.70297	101	0	0	1	0	0.0967091
1221	1421236	1420000	0	297.985	1237	0.94422	0.00404204	0	0	0.0268208
1222	1423914	1423847	0	5.16176	68	0	1	1	0	0.03219
1223	1424811	1424700	0	3.41964	112	0	1	0	0	-0.0789515
1224	1426749	1426483	0	4.57678	267	0	0.617978	1	0	0.0233646
1225	1429717	1429500	0	5.10092	218	0	0.972477	1	0	-0.136444
1226	1433510	1433462	0	4.63265	49	0	1	0	0	0
1227	1441608	1441400	0	2.30622	209	1	0	1	0	0.232543
1228	1442500	1442400	0	2.17822	101	0	0.19802	1	0	0.315145
1229	1443800	1443464	0	9.60534	337	0	0.816024	1	0	0.188382
1230	1445200	1444995	0	2.90777	206	0	1	1	0	-0.0201634
1231	1454100	1453955	0	4.76027	146	0	1	1	0	0.314543
1232	1459600	1459200	0	2.19451	401	0	1	0	0	0.0689974
1233	1465307	1465100	0	4.27404	208	0	1	1	0	-0.0146318
1234	1473800	1473700	0	5.09901	101	0	1	1	0	-0.0369025
1235	1475112	1474692	0	2.92874	421	0	1	0	0	-0.0315577
1236	1476500	1476176	0	2.79077	325	0	1	0	0	-0.0245819
1237	1477116	1476998	0	10.084	119	0	1	0	0	0.020512
1238	1477500	1477373	0	10.9922	128	0	1	0	0	-0.0155698
1239	1478500	1478094	0	3.20885	407	0	1	1	0	0.0731308
1240	1479850	1478900	0	3.92324	951	0	0.871714	1	0	0.131126
1241	1482400	1482300	0	2	101	0	1	1	0	0.383703
1242	1484519	1484381	0	85.8129	139	0	0	1	1	1.04517
1243	1487504	1487349	0	5.16667	156	0	1	1	0	-0.076227
1244	1487700	1487550	0	3.56291	151	0	1	1	0	0.0306369
1245	1496500	1496300	0	8.39303	201	0	0	0	0	0.109573
1246	1497300	1497074	0	2.92511	227	0	0.656388	0	0	-0.0318378
1247	1498118	1498070	0	4.57143	49	0	1	0	0	0
1248	1498675	1498500	0	147.244	176	0	0.710227	1	0	0.09345
1249	1501100	1500795	0	6.58824	306	0	1	1	0	0.297341
1250	1502002	1501900	0	3.76699	103	0	1	0	0	0.072835
1251	1504200	1503900	0	2.62458	301	0	1	0	0	0.131512
1252	1509204	1508177	0	6.50097	1028	0	1	1	0	-0.268742
1253	1515100	1514500	0	2.21131	601	1	0	1	1	-1.1809
1254	1517202	1515374	0	11.1679	1829	0	0.92947	1	0	0.0259366
1255	1519833	1519700	0	3.99254	134	0	1	1	0	0.203503
1256	1521300	1520497	0	3.14303	804	0	1	1	0	0.0599244
1257	1527200	1527080	0	67.3388	121	0	0	1	1	-0.418398
1258	1533000	1532700	0	13.7475	301	0	1	1	0	0.379151
1259	1534300	1533253	0	4.1584	1048	0	0.942748	0	0	-0.0219639
1260	1539100	1538900	0	4.30846	201	0	0	1	0	-0.273358
1261	1541430	1541300	0	5.16031	131	0	0	1	0	-0.241093
1262	1542417	1542300	0	2.29661	118	0	0	0	0	-0.0544126
1263	1543000	1542571	0	8.54884	430	0	0	1	0	-0.172825
1264	1553600	1552885	0	3.05447	716	0	0.282123	0	0	-0.0582908
1265	1554113	1553862	0	4.70635	252	0	0	1	0	-0.0859089
1266	1556807	1556569	0	3.56485	239	0	0	1	1	0.592762
1267	1564311	1564200	0	4.58036	112	0	1	0	0	0.0557045
1268	1564700	1564500	0	3.21393	201	0	1	1	0	0.151157
1269	1565336	1565051	0	8.3007	286	0	1	0	0	0.142636
1270	1569100	1568788	0	13.115	313	0	1	1	0	0.232349
1271	1569834	1569591	0	5.45492	244	0	1	1	0	-0.12774
1272	1572500	1572359	0	33.162	142	0	0.323944	1	0	-0.00847186
1273	1573900	1573400	0	22.986	501	0	1	1	0	-0.116708
1274	1575600	1575298	0	5.70627	303	0	1	1	0	-0.0753057
1275	1578000	1577700	0	3.41196	301	0	1	1	0	-0.25244
1276	1579500	1579300	0	3.92537	201	0	1	0	0	0.0900235
1277	1583600	1583363	0	3.53782	238	0	1	1	0	0.057936
1278	1585300	1585000	0	3.86047	301	0	1	1	0	0.0421661
1279	1585730	1585680	0	3.7451	51	0	1	0	0	0
1280	1586107	1586000	0	2.33333	108	0	0.990741	1	0	0.342359
1281	1588023	1587900	0	3.47581	124	0	1	1	0	-0.0683378
1282	1590300	1589989	0	4.14103	312	0.0576923	0.782051	1	0	-0.0505811
1283	1596900	1596800	0	2.45545	101	0	0	1	1	-0.745219
1284	1598524	1598400	0	2.448	125	1	0	1	1	-2.17374
1285	1604263	1603599	0	14.3744	665	0	0	1	0	-0.169966
1286	1606233	1606100	0	4.33582	134	0	0.895522	1	0	-0.135525
1287	1608434	1608156	0	2.97491	279	0	1	1	0	-0.177797
1288	1610643	1610500	0	5.52778	144	0	1	0	0	0.0662583
1289	1612900	1612675	0	4.24779	226	0	1	1	0	0.186966
1290	1614800	1614693	0	4.65741	108	0	0	1	0	0.397211
1291	1617607	1616800	0	4.16708	808	0	0.657178	1	0	0.0576563
1292	1621745	1621500	0	3.57724	246	0.0528455	0	1	0	-0.113958
1293	1622796	1622097	0	130.021	700	0	0	1	0	-0.113451
1294	1625340	1625099	0	4.02066	242	0	1	1	1	0.551723
1295	1630900	1629481	0	5.2162	1420	0	0.570423	1	0	0.117649
1296	1634500	1634287	0	12.3832	214	0	1	1	0	0.145783
1297	1637500	1637300	0	5.14428	201	0	0	1	0	-0.00561545
1298	1638103	1638000	0	2.93269	104	0	0	0	0	-0.031483
1299	1638700	1638400	0	4.17276	301	0	0	0	0	0.0652068
1300	1638900	1638800	0	2.06931	101	0	0	1	0	-0.0920867
1301	1640100	1639970	0	4.63359	131	0	0	0	0	-0.197853
1302	1643313	1643064	0	3.848	250	0	0	1	0	-0.0924388
1303	1651300	1651098	0	5.2069	203	0	0.172414	1	1	-0.310747
1304	1652271	1651688	0	6.9863	584	0	1	1	0	0.199318
1305	1659900	1659800	0	2.83168	101	0	1	1	0	-0.092503
1306	1662706	1662600	0	2.72897	107	0	1	1	0	0.03678
1307	1667702	1667600	0	8.16505	103	0	0	0	0	0.143749
1308	1669207	1669078	0	7.24615	130	0	1	1	0	0.0777232
1309	1669900	1669700	0	6.56716	201	0	1	1	0	0.264008
1310	1670700	1670587	0	2.92982	114	0.622807	0.359649	1	0	0.0987616
1311	1674600	1674400	0	2.50249	201	0	1	1	0	0.0829114
1312	1675505	1675489	0	2	17	0	1	0	0	0
1313	1678836	1678500	0	5.73591	337	0	1	1	0	0.196078
1314	1683800	1683168	0	5.44866	633	0	0.894155	1	0	0.183615
1315	1687200	1686900	0	3.04319	301	0	1	1	0	0.0479317
1316	1692911	1692500	0	3.3665	412	0	1	1	0	0.123541
1317	1697046	1696900	0	4.05442	147	0	0	1	1	-0.609925
1318	1698700	1698393	0	3.92208	308	0	1	1	0	-0.178988
1319	1701305	1700891	0	4.18795	415	0	0.00963855	1	0	-0.208196
1320	1706600	1705100	0	193.674	1501	0.70553	0	1	1	-0.391089
1321	1707114	1706768	0	6.15274	347	0	1	0	0	-0.00676777
1322	1708600	1707800	0	3.96005	801	0	0.72035	0	0	0.000399124
1323	1709200	1708789	0	8.27184	412	0	1	1	0	0.327617
1324	1710410	1709974	0	7.20824	437	0	0.993135	1	0	0.393514
1325	1711500	1711291	0	2.41905	210	0	1	0	0	0.0837235
1326	1713330	1712200	0	4.15031	1131	0	1	0	0	0.00468154	contains RNaseP
1327	1714623	1713700	0	9.70455	924	0	0.785714	1	0	-0.0323541
1328	1722000	1721900	0	2.41584	101	0	1	0	0	-0.15053
1329	1723511	1723200	0	4.68269	312	0	1	1	0	0.430956
1330	1728753	1728566	0	10.734	188	0	1	1	0	0.266841
1331	1729506	1729295	0	2.43868	212	0	1	1	0	0.0119876
1332	1735101	1734996	0	2.46226	106	0	1	0	0	0.0302902
1333	1737729	1737200	0	3.82453	530	0	0.296226	0	0	0.0461578
1334	1741300	1741200	0	2.41584	101	0	1	1	0	0.185446
1335	1742456	1742100	0	5.69188	357	0	0.0812325	1	0	0.0406268
1336	1749242	1748969	0	10.8175	274	0	0.667883	1	0	0.401926
1337	1750443	1749587	0	6.18203	857	0	1	1	0	0.0603095
1338	1752400	1752299	0	3.04902	102	0	1	1	0	-0.0370267
1339	1754400	1754100	0	3.91362	301	0	0	1	0	0.233012
1340	1758016	1757900	0	4.51282	117	0	1	0	0	0.0247783
1341	1759000	1758859	0	4.12676	142	1	0	1	0	-0.0984437
1342	1764700	1764599	0	2.84314	102	0.882353	0	0	0	-0.00978467
1343	1775600	1774200	0	3.05567	1401	0	0.985011	0	0	0.0604771
1344	1776826	1776685	0	3.1338	142	0	1	1	0	0.167979
1345	1777325	1777200	0	3	126	0	1	0	0	0.0843507
1346	1781200	1781082	0	2.19328	119	0	1	0	0	0.10735
1347	1792714	1792000	0	37.7301	715	0	0.555245	1	0	0.262131
1348	1795400	1795300	0	3.27723	101	0	0	0	0	0.0511203
1349	1797037	1796696	0	3.03509	342	0	0.98538	1	0	0.110038
1350	1801600	1801400	0	9.76617	201	0	1	1	0	0.144407
1351	1809600	1809400	0	5.05473	201	0	1	1	0	0.17697
1352	1813429	1813060	0	5.14324	370	0	1	1	0	0.148182
1353	1814200	1814000	0	3.0796	201	0	0.666667	1	0	-0.00891
1354	1814500	1814295	0	2.2233	206	0	1	0	0	0.0452703
1355	1815657	1815272	0	5.68135	386	0	1	1	0	0.0940754
1356	1827728	1827500	0	4.93886	229	0	0.637555	1	0	0.086387
1357	1829317	1829186	0	4.82576	132	0	1	0	0	0.0226987
1358	1831929	1831798	0	3.57576	132	0	0.886364	0	0	-0.167478
1359	1841900	1841500	0	2.25686	401	0	1	1	0	-0.136356
1360	1844000	1843900	0	2.43564	101	0	0	1	0	-0.220935
1361	1844317	1844200	0	2.04237	118	0	0	0	0	0.100157
1362	1846400	1845700	0	8.58773	701	0	0.914408	1	0	0.0718282
1363	1851400	1851100	0	2.22924	301	0	1	0	0	-0.0361449
1364	1851707	1851600	0	5.48148	108	0	1	0	0	0.0783037
1365	1852700	1852265	0	9.26376	436	0	0.56422	1	0	0.358675
1366	1855000	1854799	0	3.88614	202	0	0	1	0	-0.0428665
1367	1857100	1856800	0	2.39867	301	0	1	1	0	0.157234
1368	1858649	1858591	0	3.28814	59	0	1	0	0	0
1369	1860201	1860100	0	2.31373	102	0	1	1	0	0.0468825
1370	1864100	1863669	0	5.28935	432	0	1	1	0	0.190075
1371	1864332	1864274	0	4.62712	59	0	1	0	0	0
1372	1865500	1865300	0	2.78109	201	0	1	1	0	0.0292089
1373	1867900	1867386	0	5.12233	515	0	0.320388	1	1	-0.70388
1374	1869100	1868864	0	10.27	237	0	1	0	0	0.0214944
1375	1870000	1869500	0	4.05988	501	0	1	1	0	0.0720451
1376	1870500	1870276	0	11.8089	225	0	1	1	0	0.405915
1377	1875500	1875175	0	3.69018	326	0.242331	0.769939	1	0	0.0710245
1378	1875827	1875677	0	4.01987	151	0	1	1	0	0.0541097
1379	1877317	1876900	0	5.32536	418	0.143541	0.770335	1	0	0.160261
1380	1878600	1878292	0	3.73463	309	0	1	1	0	-0.117953
1381	1879700	1879200	0	2.86228	501	0	1	1	0	0.0940619
1382	1881123	1880887	0	2.65401	237	0	1	1	0	-0.130855
1383	1892930	1892451	0	6.26875	480	0	0	0	0	0.0293457
1384	1902400	1902242	0	3.96226	159	0	1	0	0	0.0202579
1385	1918020	1917719	0	4.35099	302	0.5	0.549669	1	1	-0.367845
1386	1920000	1919800	0	2.30846	201	0	1	1	0	-0.0415106
1387	1921300	1921191	0	4.19091	110	0	1	1	0	-0.26475
1388	1922004	1921500	0	3.37822	505	0	1	1	0	0.0334532
1389	1923200	1922664	0	4.33333	537	0	0	1	0	-0.0996198
1390	1927716	1927600	0	3.76923	117	0	1	1	0	0.137595
1391	1928814	1928275	0	3.8463	540	0	1	1	0	-0.165691
1392	1929200	1928900	0	34.7807	301	0	1	1	0	-0.104977
1393	1930004	1929800	0	3.42927	205	0	1	0	0	-0.247841
1394	1934300	1934146	0	3.89677	155	0	1	1	0	-0.0610791
1395	1946000	1945700	0	2.84053	301	0	1	1	0	-0.220944
1396	1958100	1957800	0	2.74086	301	0	1	0	0	0.0248421
1397	1960408	1960285	0	5.85484	124	0	1	0	0	-0.0494368
1398	1964421	1964100	0	4.85093	322	0	1	0	0	0.04979
1399	1967909	1967800	0	3.94545	110	0	1	1	0	0.0993335
1400	1968600	1968100	0	5.91617	501	0	1	1	0	0.0927725
1401	1973100	1972896	0	3.65366	205	0	1	1	0	0.178416
1402	2002303	2002165	0	2.94245	139	0	1	0	0	-0.0670248
1403	2004003	2003600	0	6.49505	404	0	1	0	0	0.0151892
1404	2005500	2005400	0	2.47525	101	0	1	0	1	-0.400863
1405	2007100	2007000	0	2.14851	101	0	1	0	0	0.0808433
1406	2011913	2011870	0	4.25	44	1	0	0	0	0
1407	2012300	2012200	0	2.46535	101	0.752475	0	0	0	-0.107646
1408	2014400	2014100	0	3.47508	301	0	0	1	0	-0.0813554
1409	2024636	2024472	0	3.39394	165	0	1	1	0	0.029797
1410	2025511	2025376	0	2.50735	136	0	1	0	0	-0.0385214
1411	2031431	2031294	0	2.65217	138	0	1	0	0	-0.114695
1412	2036502	2036216	0	24.3031	287	0	1	1	0	0.304051
1413	2037400	2037153	0	2.3871	248	0	1	0	0	0.0515935
1414	2038200	2038000	0	2.87065	201	0	1	1	0	-0.000921
1415	2039300	2039089	0	5.74057	212	0	1	1	0	0.167747
1416	2041010	2040900	0	3.87387	111	0	0.387387	1	0	-0.162763
1417	2051739	2051568	0	5.67442	172	0	1	1	0	-0.0619988
1418	2053706	2052900	0	2.83891	807	0	0.934325	1	0	-0.0829562
1419	2054500	2054100	0	2.08229	401	0	1	0	0	-0.0222746
1420	2055024	2054800	0	3.57333	225	0	1	1	0	0.253016
1421	2072400	2072175	0	4.01327	226	0	1	1	0	0.131114
1422	2074300	2074199	0	182.098	102	0	1	1	0	-0.108999
1423	2079205	2079000	0	3.50485	206	0	0.650485	0	0	-0.162043
1424	2079427	2079300	0	5.70312	128	0	0	1	0	-0.236951
1425	2082300	2082175	0	3.19048	126	0	1	0	0	0.0776028
1426	2085450	2084955	0	666.446	496	0	0.796371	0	0	-0.0712495
1427	2093300	2093060	0	2.94191	241	0.825726	0	1	0	-0.172904
1428	2097900	2097700	0	2.67662	201	0	0.597015	0	0	-0.0506512
1429	2099489	2099000	0	5.76939	490	0	0.930612	1	0	-0.0546899
1430	2101800	2101500	0	2.25914	301	0	1	1	0	0.154903
1431	2108246	2108086	0	5.26087	161	0	0	1	0	-0.195751
1432	2110200	2110000	0	2.9602	201	0.666667	0.218905	1	0	-0.16366
1433	2110500	2110400	0	2.05941	101	0	1	0	0	0.196207
1434	2118741	2118600	0	3.92254	142	0	1	1	0	0.20972
1435	2119400	2119300	0	2.35644	101	0	1	1	0	0.322841
1436	2134702	2134385	0	3.28931	318	0	0.990566	1	0	0.301577
1437	2135500	2135400	0	6.05941	101	0	1	0	0	0.316286
1438	2150800	2150000	0	10.6155	801	0	1	1	0	0.367922
1439	2155333	2155000	0	3.41018	334	0	1	0	0	-0.0434001
1440	2158000	2157800	0	2.18408	201	0	0.348259	1	0	0.223785
1441	2164214	2163800	0	2.09639	415	0	0	0	0	0.0174501
1442	2168100	2167686	0	5.64578	415	0	0.879518	1	0	-0.0557838
1443	2170402	2170186	0	8.11521	217	0	1	1	0	0.163812
1444	2173500	2173170	0	3.84894	331	0	0.311178	1	0	0.0465154
1445	2175900	2175578	0	9.32817	323	0	1	1	0	0.04592
1446	2177801	2177500	0	2.58609	302	0	1	0	0	0.0666651
1447	2179200	2178875	0	2.4908	326	0	1	0	0	0.153658
1448	2179400	2179300	0	2.80198	101	0	1	1	0	0.221005
1449	2182200	2182082	0	2.65546	119	0	1	0	0	-0.11994
1450	2182840	2182700	0	3.56028	141	0	1	1	0	-0.0454139
1451	2183753	2183670	0	5.71429	84	0	1	1	1	0.577655
1452	2189210	2188799	0	3.9733	412	0	0.279126	1	0	0.122012
1453	2195000	2194600	0	4.69576	401	0	1	1	0	0.0860108
1454	2217131	2217000	0	2.26515	132	0	1	0	0	0.0546665
1455	2221633	2221385	0	4.81526	249	0	1	1	1	-0.303663
1456	2223046	2222499	0	3.83029	548	0	0.930657	1	1	-0.375457
1457	2227250	2227083	0	9	168	0	1	1	0	0.149543
1458	2230300	2230100	0	5.27363	201	0	1	1	0	0.238033
1459	2231900	2231594	0	4.443	307	0	1	1	0	-0.0490518
1460	2233832	2233500	0	3.51652	333	0	1	1	0	-0.188098
1461	2243111	2242958	0	3.62338	154	0	1	0	0	-0.157896
1462	2243819	2243779	0	3.85366	41	0	1	0	0	0
1463	2244100	2243981	0	2.94167	120	0	1	0	0	-0.0413066
1464	2250100	2249800	0	2.90698	301	0	1	1	1	-0.338708
1465	2253700	2253354	0	4.89049	347	0	1	0	0	0.0380777
1466	2262724	2262600	0	3.096	125	0	1	0	0	0.0701808
1467	2263700	2263600	0	4.19802	101	0	1	1	0	0.21934
1468	2267900	2267600	0	2.65116	301	0	0.936877	0	0	0.0644407
1469	2269500	2269300	0	4.17413	201	0	1	1	0	-0.0789027
1470	2270500	2270000	0	2.02595	501	0	1	1	1	-0.317689
1471	2273425	2273181	0	2.78367	245	1	0	1	0	0.185917
1472	2276043	2275766	0	6.71583	278	0	1	1	0	-0.142136
1473	2276800	2276685	0	3.93103	116	0	0.991379	1	0	-0.0069225
1474	2282834	2282700	0	2.75556	135	0	1	1	0	-0.197874
1475	2303611	2303387	0	3.26667	225	0.448889	0	1	0	0.4495
1476	2311624	2311400	0	3.17333	225	0	1	1	0	-0.209023
1477	2315330	2315000	0	3.2145	331	0	0	1	0	0.078052
1478	2317235	2317100	0	3.85294	136	1	0	1	0	0.204815
1479	2325017	2324900	0	2.67797	118	0	0.29661	1	1	0.51202
1480	2327500	2327300	0	3.49254	201	0	1	1	0	0.0608897
1481	2328100	2327600	0	3.08982	501	0	1	1	0	0.0510582
1482	2333500	2332974	0	2.85579	527	0	0.518027	1	0	-0.244372
1483	2334100	2333800	0	3.10963	301	0	1	0	0	0.0346769
1484	2340200	2339880	0	2.47352	321	0.76947	0.23053	1	0	0.0220772
1485	2343147	2342800	0	2.88793	348	0	0.772989	1	0	-0.115046
1486	2343803	2343476	0	4.02439	328	0	0.676829	1	0	-0.129171
1487	2345325	2345258	0	28.3824	68	0	1	1	1	-0.418284
1488	2346616	2346491	0	5.46032	126	0	1	1	0	-0.0439444
1489	2347931	2346900	0	3.43217	1032	0	0.777132	1	0	0.0585147
1490	2356200	2356076	0	2.808	125	1	0	0	0	-0.0886218
1491	2357006	2356800	0	2.79227	207	1	0	0	0	0.0135881
1492	2362541	2362276	0	2.83835	266	0	1	0	0	0.00407076
1493	2371400	2371289	0	4.60714	112	0	0	0	0	-0.0196196
1494	2373231	2373000	0	4	232	0	1	1	0	-0.16409
1495	2374607	2374571	0	4.21622	37	0	1	0	0	0
1496	2377025	2376993	0	3.30303	33	0	1	0	0	0
1497	2379404	2379346	0	3.62712	59	0	0	0	0	0
1498	2390212	2390100	0	2.61947	113	0	1	1	0	0.0720625
1499	2390745	2390374	0	3.36559	372	0	1	0	0	0.0800377
1500	2391401	2391100	0	6.21854	302	0	1	1	0	-0.116425
1501	2395604	2395300	0	2.78033	305	0	1	1	0	-0.175993
1502	2398908	2398432	0	19.9057	477	0	0.649895	1	0	-0.0626133
1503	2399400	2399100	0	3.13953	301	0	1	0	0	0.0278985
1504	2408100	2407900	0	19.9701	201	0	1	1	0	0.1472
1505	2408900	2408771	0	3.09231	130	0	1	0	0	-0.0146432
1506	2410400	2410000	0	2.09227	401	0	0.690773	1	0	-0.0361265
1507	2412508	2412457	0	6.09615	52	0	1	0	0	0
1508	2416300	2416176	0	3.392	125	0	1	1	0	-0.025594
1509	2417449	2417000	0	3.84222	450	0	1	0	0	-0.0447547
1510	2421102	2420800	0	2.65347	303	0	1	0	0	0.0325016
1511	2425807	2425259	0	4.91439	549	0	1	1	0	-0.0112767
1512	2426900	2426772	0	8.62791	129	0	1	1	0	-0.190072
1513	2427600	2427455	0	4.78082	146	0	1	1	0	0.350355
1514	2428200	2428043	0	3.66456	158	0	1	1	0	0.185225
1515	2434603	2434368	0	4.72458	236	0	1	1	0	0.187444
1516	2435709	2435200	0	3.81176	510	0	1	1	0	-0.14497
1517	2436600	2436500	0	2.82178	101	0	1	0	0	0.0869767
1518	2441824	2441700	0	2.8	125	0	1	0	0	0.0519018
1519	2443800	2443400	0	2.16958	401	0	1	0	0	0.0184082
1520	2444600	2444500	0	3	101	0	1	1	0	0.0274003
1521	2445300	2445000	0	4.25249	301	0	0.55814	1	1	0.60383
1522	2445803	2445765	0	5.28205	39	0	1	0	0	0
1523	2448300	2447997	0	2.76974	304	0	0.802632	1	0	0.0047853
1524	2449500	2449200	0	3.21927	301	1	0	1	0	0.0544044
1525	2450200	2449979	0	2.31081	222	0.40991	0.490991	1	0	-0.0738083
1526	2480400	2480200	0	2.04975	201	0	1	0	0	0.130162
1527	2483729	2483600	0	3.18462	130	0	1	1	0	0.304147
1528	2492200	2491973	0	5.91667	228	0	0.0394737	1	0	-0.0795556
1529	2492855	2492400	0	4.95614	456	0	1	1	0	-0.116576
1530	2515011	2514254	0	2.55541	758	0	1	1	0	0.0998896
1531	2515429	2515200	0	2.58261	230	0	0.521739	0	0	0.0522431
1532	2524100	2523993	0	2.77778	108	0	0.296296	0	0	-0.028864
1533	2525300	2525000	0	7.16944	301	0	1	1	0	-0.0251669
1534	2526800	2525838	0	6.65732	963	0	1	0	0	0.0231025
1535	2534500	2534100	0	3.13965	401	0	1	0	0	-0.121055
1536	2535000	2534686	0	7.62857	315	0	1	1	0	0.0819456
1537	2538600	2538481	0	2.25	120	0	1	1	0	-0.0030226
1538	2547025	2546798	0	6.52632	228	0	0.872807	1	0	0.171119
1539	2551006	2550500	0	4.29586	507	0	0.763314	1	0	0.109048
1540	2551306	2551200	0	2.2243	107	0	1	1	0	0.290728
1541	2553200	2552800	0	3.37157	401	0	1	1	0	0.154331
1542	2555000	2554600	0	6.21945	401	0	0.815461	1	0	0.150381
1543	2555900	2555774	0	3.90551	127	0	1	1	0	0.244754
1544	2557900	2557300	0	3.04493	601	0	1	0	0	-0.110138
1545	2560219	2560000	0	2.49091	220	0	0	1	0	-0.0331278
1546	2560423	2560300	0	4.04032	124	0	0.548387	1	0	-0.0133813
1547	2571117	2570800	0	9.83648	318	0.267296	0.509434	1	0	0.0223311
1548	2572511	2572091	0	4.43943	421	0	1	0	0	0.000972133
1549	2572919	2572763	0	3.28662	157	0	1	0	0	-0.255202
1550	2573800	2573500	0	2.34551	301	1	0	0	0	-0.0098828
1551	2589509	2589398	0	5.08929	112	0	1	0	0	0.162316
1552	2590201	2590158	0	3.59091	44	0	1	0	0	0
1553	2593300	2593175	0	7.09524	126	0	1	0	0	-0.0641362
1554	2595700	2595367	0	2.21557	334	1	0	1	0	0.0162197
1555	2610504	2610000	0	2.29505	505	0	0.847525	1	0	-0.0963143
1556	2611500	2611400	0	4.63366	101	0	1	1	0	0.111622
1557	2611940	2611800	0	2.3617	141	0	1	1	0	0.069631
1558	2612231	2612000	0	8.37069	232	0	1	1	0	-0.016387
1559	2617800	2617697	0	3.625	104	0	1	1	0	-0.261987
1560	2618410	2618072	0	6.24779	339	0	1	0	0	-0.0102997
1561	2625326	2625100	0	4.55947	227	0	1	1	0	0.0297337
1562	2628118	2628094	0	6.04	25	0.6	0	0	0	0
1563	2637505	2637387	0	3.07563	119	0	0	0	0	0.0706488
1564	2640600	2640353	0	21.1169	248	0	1	1	0	-0.0750643
1565	2643200	2643073	0	5.92188	128	0	0	1	0	-0.0128368
1566	2644100	2643996	0	2.66667	105	0	0	0	0	0.071455
1567	2646242	2646084	0	3.66038	159	0	1	1	0	0.12486
1568	2647100	2646583	0	2.13707	518	0	1	0	0	-0.00552507
1569	2650623	2650585	0	3.66667	39	0	1	0	0	0
1570	2651344	2651099	0	7.4187	246	0	1	1	0	-0.167648
1571	2654800	2654162	0	5.69327	639	0	0	1	0	-0.117146
1572	2668300	2668186	0	6.62609	115	0	0.86087	1	0	-0.155545
1573	2669123	2668986	0	4.14493	138	0	1	0	0	0.12245
1574	2675012	2673797	0	3.2903	1216	0	0.911184	0	0	-0.0548424
1575	2676604	2676100	0	43.5307	505	0	1	1	0	0.18451
1576	2678800	2678266	0	6.96822	535	0	1	1	0	-0.262877
1577	2679900	2679700	0	2.23881	201	0	1	1	0	-0.0851383
1578	2691100	2690989	0	4.58036	112	0.133929	0.196429	1	0	-0.0026695
1579	2692000	2691300	0	3.51213	701	0	0.853067	1	0	0.0669336

## Sheet: Table S3
Peak ID	Peak Start	Peak End	Peak Maximum Position	Peak Maximum Height	P-value (Enrichment over Mock)
1	104	208	154	1040.33	3.15747e-268
2	758	893	805	425.723	2.74229e-43
3	1259	1360	1290	393.177	5.45334e-26
4	2272	2382	2315	316.065	0.000112809
5	4559	4675	4615	615.121	2.64287e-60
6	5213	5316	5289	543.183	1.12264e-51
7	6130	6233	6179	387.421	1.16188e-17
8	8875	8977	8938	833.223	1.53077e-176
9	10803	10908	10837	284.535	1.255e-07
10	11379	11490	11420	477.75	3.83154e-88
11	11986	12092	12035	1410.74	3.2221e-293
12	12882	12989	12929	255.397	0.00212674
13	14091	14193	14142	877.117	9.44452e-198
14	18396	18526	18423	435.919	1.32108e-52
15	18938	19062	19017	290.627	0.475616
16	20514	20626	20571	263.417	0.999673
17	21168	21272	21218	277.641	0.0842253
18	24876	24992	24925	260.73	0.252707
19	26126	26229	26174	329.641	0.362184
20	28097	28203	28153	273.162	0.942504
21	28676	28777	28729	611.295	3.80289e-84
22	31797	31900	31848	468.524	2.37545e-52
23	34508	34612	34549	502.91	5.39216e-23
24	35626	35739	35685	285.393	0.000683145
25	36441	36554	36493	261.546	0.672433
26	37133	37238	37194	274.466	0.015009
27	37632	37735	37695	247.127	1
28	38638	38742	38676	332.687	8.51461e-20
29	39363	39470	39414	428.101	3.00815e-08
30	41073	41174	41124	2738.12	0
31	45142	45246	45198	1223.29	0
32	47936	48052	47992	356.963	2.22138e-33
33	48688	48789	48736	893.433	1.3675e-190
34	49258	49359	49354	428.571	1.68465e-99
35	49900	50003	49977	1244.21	0
36	50274	50377	50330	1804.2	0
37	50604	50711	50663	293.362	4.63327e-09
38	56838	56944	56900	327.39	0.879312
39	61090	61192	61131	366.398	2.35622e-43
40	61866	61979	61936	319.295	0.0173132
41	64924	65036	64985	413.54	5.86471e-23
42	65127	65244	65197	423.176	1.32817e-23
43	65517	65618	65575	1830.62	0
44	68695	68802	68732	236.5	0.939166
45	68973	69074	69004	1338.2	9.49147e-307
46	71078	71183	71139	641.815	1.03393e-94
47	71751	71881	71832	243.585	0.999932
48	73722	73863	73760	270.05	3.50093e-06
49	75072	75185	75149	238.75	0.971177
50	75914	76017	75969	319.287	0.955021
51	77041	77152	77088	358.439	3.46287e-26
52	77191	77371	77291	328.974	3.82e-13
53	77570	77674	77617	488.71	2.1585e-28
54	78784	78908	78811	487.36	5.53849e-30
55	79250	79352	79295	400.636	6.37722e-28
56	79645	79749	79705	359.69	0.903717
57	81387	81488	81444	3619.11	0
58	82445	82550	82497	287.825	0.00191769
59	83011	83123	83044	242.684	0.933655
60	83325	83430	83386	364.524	0.843649
61	83584	83690	83630	259.294	0.0426451
62	83880	84000	83924	249.308	0.999949
63	84432	84544	84476	305.202	1.14087e-12
64	84791	84899	84862	265.037	0.691959
65	85042	85198	85168	332.217	1.19097e-15
66	85878	85994	85925	463.057	7.54789e-54
67	86323	86438	86374	292.253	0.0149856
68	87727	87829	87778	2680.73	0
69	88768	88885	88838	391.963	9.67674e-09
70	89566	89667	89613	581.003	2.91519e-28
71	90528	90630	90549	291.902	0.00497956
72	90902	91010	90961	299.814	0.00481608
73	92474	92575	92534	1085.2	1.03884e-196
74	93272	93373	93327	3209.86	0
75	98392	98503	98454	373.001	0.000688442
76	99249	99358	99306	322.171	5.52662e-09
77	99997	100098	100025	655.452	1.27176e-124
78	100381	100484	100436	381.808	2.40498e-29
79	101144	101245	101191	2070.32	0
80	102071	102178	102117	294	0.999132
81	102697	102852	102717	558.976	3.47463e-139
82	108254	108357	108297	492.291	2.46178e-10
83	113377	113481	113426	505.374	1.7024e-114
84	113724	113830	113778	881.112	5.17697e-259
85	116890	116992	116926	1148.77	1.49418e-250
86	117444	117555	117485	338.584	2.67288e-13
87	117937	118039	118002	317.49	0.000190058
88	118419	118522	118477	508.988	8.13787e-85
89	119199	119301	119259	2222.19	0
90	121168	121283	121274	1756.75	0
91	125209	125367	125307	213.101	0.922419
92	126247	126351	126291	662.162	2.1759e-76
93	127169	127283	127213	375.816	7.83318e-19
94	128633	128738	128689	274.769	4.58435e-07
95	128993	129100	129051	286.224	0.000136436
96	129348	129452	129393	311.83	0.798977
97	133331	133438	133362	279.558	9.82232e-05
98	133858	133961	133910	829.737	9.36585e-252
99	134512	134637	134579	316.686	4.76192e-12
100	134752	134854	134819	287.93	0.056625
101	138081	138182	138128	1112.95	1.19767e-250
102	138341	138447	138400	328.461	5.13533e-07
103	139361	139463	139425	1032.35	1.87818e-210
104	140227	140334	140275	2395.35	0
105	140650	140751	140690	429.93	0.162345
106	141062	141166	141117	485.743	1.17936e-19
107	141565	141672	141616	1049.52	3.28068e-254
108	142339	142441	142384	1108.72	3.44644e-256
109	143482	143594	143542	338.188	0.0100632
110	144073	144181	144104	244.765	1
111	145090	145204	145121	330.904	8.36775e-06
112	145341	145469	145398	287.811	0.999941
113	145636	145737	145661	536.027	1.05621e-83
114	145954	146058	146008	912.748	1.40611e-203
115	147105	147219	147162	267.981	0.000233518
116	148322	148423	148347	322.691	1.56675e-06
117	148483	148618	148566	352.473	3.16912e-32
118	151718	151832	151765	289.191	8.15746e-15
119	153304	153415	153338	294.943	0.852794
120	154928	155047	154984	273.014	1.74242e-13
121	155448	155549	155490	297.444	1.95211e-08
122	155947	156054	156007	398.889	3.02592e-42
123	156241	156397	156311	7615.47	0
124	157374	157493	157430	336.244	2.19435e-10
125	158651	158914	158699	363.152	6.27891e-122
126	159448	159550	159498	1498.89	0
127	159921	160034	159973	247.454	0.326183
128	161202	161306	161265	1915.54	0
129	161606	161707	161663	339.869	0.742083
130	162795	162982	162902	242.452	8.00981e-25
131	163405	163506	163439	1070.12	5.99761e-182
132	164257	164366	164314	236.813	0.0033839
133	164535	164636	164589	1589.77	0
134	165313	165469	165381	278.52	3.35158e-07
135	165873	165974	165936	263.137	1
136	166488	166589	166524	1632.87	6.99436e-269
137	167015	167118	167066	487.554	2.39897e-45
138	167750	167855	167812	392.715	4.77387e-23
139	169744	169870	169777	232.45	0.685848
140	170745	170850	170798	311.15	3.98704e-14
141	176451	176571	176517	247.154	0.999997
142	181063	181174	181118	257.741	0.00824674
143	181879	182005	181926	239.006	0.149578
144	185413	185522	185458	245.665	3.17256e-07
145	187667	187785	187714	365.691	0.000377334
146	188505	188615	188561	310.748	0.131178
147	189073	189176	189134	1404.04	0
148	190414	190517	190438	487.065	5.32067e-42
149	192125	192226	192185	700.302	4.60738e-87
150	192348	192451	192404	1116.53	2.6263e-282
151	195452	195566	195525	283.402	2.79201e-05
152	196095	196210	196132	425.643	7.67871e-17
153	198866	198973	198914	357.396	1.1013e-10
154	203339	203449	203392	259.221	0.436573
155	203951	204059	204014	253.678	0.991796
156	205396	205508	205435	295.323	0.116463
157	206216	206318	206277	1433.43	0
158	212344	212450	212386	391.067	4.29789e-28
159	213630	213736	213689	305.563	1.5084e-10
160	214399	214502	214461	370.254	1.70346e-45
161	214946	215055	215009	288.466	0.0912534
162	215498	215626	215592	273.883	1
163	216423	216527	216450	764.578	4.93247e-135
164	217234	217336	217287	649.049	2.14702e-57
165	217724	217825	217772	1290.65	0
166	219104	219205	219157	935.114	9.64669e-225
167	219894	220013	219959	5477.3	0
168	221344	221445	221404	252.739	0.996138
169	221926	222029	221974	405.123	1.23202e-30
170	223358	223474	223415	338.24	2.62495e-05
171	223663	223769	223723	550.486	2.7108e-43
172	224064	224166	224115	1827.62	0
173	224729	224837	224782	482.553	6.76571e-56
174	225234	225336	225295	468.943	7.94943e-18
175	225638	225748	225696	290.548	1
176	226122	226227	226179	252.801	0.0498824
177	227168	227276	227223	551.804	8.98194e-12
178	231016	231123	231070	371.286	0.461558
179	232192	232301	232256	261.117	0.00014243
180	232388	232492	232459	274.129	0.264441
181	233255	233362	233295	242.775	0.881165
182	234361	234502	234427	238.118	0.999981
183	234699	234808	234741	608.71	2.26992e-78
184	235036	235138	235099	529.618	1.33247e-31
185	235277	235379	235342	703.086	1.29037e-144
186	236925	237068	236991	225.738	0.928751
187	237407	237528	237448	254.1	0.998801
188	238388	238493	238453	263.836	1.80952e-11
189	239988	240092	240051	563.428	2.05589e-45
190	242410	242526	242453	234.4	0.789486
191	247760	247872	247826	521.43	1.41797e-57
192	248145	248247	248190	953.254	9.13511e-157
193	248786	248891	248835	779.775	3.08768e-210
194	249109	249214	249154	312.814	5.47455e-17
195	249588	249696	249648	244.854	0.999208
196	250926	251033	250987	225.219	0.991394
197	251260	251365	251314	675.337	1.11564e-78
198	252867	252968	252916	924.531	4.6168e-216
199	253540	253641	253588	235.626	0.99999
200	254835	254945	254885	302.111	6.35836e-14
201	255628	255739	255671	221.194	0.9189
202	255957	256062	256010	368.295	3.35218e-18
203	256197	256314	256243	292.157	0.325155
204	256573	256677	256613	956.666	2.39161e-188
205	256929	257044	256992	428.639	8.34747e-51
206	257416	257519	257469	665.068	2.25631e-59
207	258012	258130	258082	354.616	1.00039e-17
208	258365	258466	258399	1939.09	0
209	259182	259358	259230	733.186	2.92221e-102
210	259756	259872	259792	263.919	0.998727
211	260306	260413	260380	367.108	1.07373e-07
212	260673	260774	260711	1238.4	1.50706e-269
213	261500	261604	261537	1021.05	5.52607e-195
214	263153	263254	263209	1458.58	0
215	263408	263509	263454	364.004	1.75412e-27
216	263719	263824	263757	1029.25	2.99104e-227
217	264169	264284	264229	475.386	1.33671e-32
218	264515	264619	264573	417.445	6.51607e-08
219	265935	266042	266000	413.908	1.11772e-45
220	267849	267956	267897	326.12	1.21018e-26
221	268696	268799	268753	274.844	0.427022
222	270107	270217	270157	376.671	0.455375
223	270389	270497	270456	328.568	1
224	271415	271522	271481	416.117	3.9662e-67
225	278043	278146	278088	660.006	1.19169e-78
226	278337	278448	278418	551.115	1.04552e-86
227	278795	278935	278830	318.145	5.97564e-11
228	279415	279517	279478	1492.21	0
229	280662	280766	280708	1007.76	5.98917e-168
230	281042	281148	281089	494.561	1.31812e-61
231	284033	284142	284101	347.328	3.36186e-34
232	284555	284663	284620	664.582	2.34557e-31
233	285071	285187	285115	248.467	0.768153
234	285558	285688	285643	300.302	0.973045
235	286081	286192	286144	264.931	4.36836e-05
236	286369	286478	286424	230.813	0.786818
237	287005	287107	287055	692.75	8.80091e-99
238	287905	288018	287982	279.545	3.61988e-17
239	288255	288359	288320	892.323	8.36015e-134
240	288589	288697	288645	367.739	5.73441e-37
241	289589	289692	289647	303.258	6.75101e-10
242	290274	290377	290336	2918.34	0
243	291298	291409	291363	262.95	3.92151e-11
244	292111	292220	292167	325.043	0.974366
245	292837	292976	292921	461.078	1.89803e-52
246	294825	294927	294870	380.441	4.23033e-49
247	296431	296545	296476	280.234	0.285192
248	297300	297401	297331	287.615	7.60136e-06
249	298273	298397	298375	242.813	0.0302531
250	299470	299578	299504	588.024	3.77992e-96
251	299937	300097	300072	276.679	0.0645987
252	300211	300333	300298	326.849	7.17588e-34
253	303825	303931	303874	380.858	2.27533e-07
254	304233	304341	304265	531.582	2.99091e-16
255	304737	304885	304761	405.825	0.0104915
256	305853	305957	305898	378.27	5.57415e-08
257	307265	307402	307338	242.099	1
258	307560	307662	307597	258.205	0.000124949
259	308085	308218	308163	282.069	0.0206389
260	309061	309162	309137	3750.24	0
261	310778	310881	310817	1680.02	0
262	311191	311299	311240	321.518	1.93339e-09
263	311673	311774	311730	1418.05	2.68896e-308
264	312019	312123	312067	269.726	0.728711
265	313007	313125	313079	311.302	0.00152293
266	314082	314185	314164	1066.41	5.19041e-211
267	314305	314409	314358	1176.11	0
268	315434	315537	315476	238.029	0.55824
269	316154	316256	316205	281.469	6.39558e-10
270	318464	318565	318524	1343.51	0
271	320665	320768	320747	328.667	1.04237e-10
272	322157	322259	322202	2036.57	0
273	322592	322709	322641	1597.56	0
274	323428	323602	323504	6760.57	0
275	323836	324009	323946	321.746	0.257936
276	324747	324850	324790	715.49	2.23757e-127
277	325066	325172	325105	256.087	0.00271544
278	325328	325431	325382	273.773	2.86188e-09
279	325853	325957	325904	824.802	2.11826e-265
280	327511	327614	327574	1833.24	0
281	327899	328003	327962	551.3	6.96092e-93
282	328545	328646	328586	1542.77	0
283	329154	329258	329180	770.432	4.52047e-165
284	329504	329607	329552	1752.92	0
285	330156	330290	330226	461.504	0.000114655
286	330539	330652	330600	290.407	0.209822
287	330939	331045	330993	590.032	9.76469e-69
288	331635	331741	331684	390.781	2.84911e-31
289	332077	332183	332123	290.007	1.04879e-08
290	332468	332578	332528	335.211	6.14323e-21
291	333899	334014	333934	263.325	0.83111
292	336055	336159	336114	450.655	2.89184e-39
293	336296	336403	336362	440.226	2.50132e-23
294	336652	336753	336685	1394.24	0
295	338404	338508	338466	331.51	4.91809e-16
296	339299	339405	339354	320.434	0.14073
297	340094	340271	340181	9382.31	0
298	340746	340858	340802	1170.65	0
299	342561	342663	342605	1094.08	8.47312e-287
300	343642	343746	343694	672.553	9.60526e-136
301	348312	348415	348372	447.746	1.42815e-45
302	348767	348870	348819	860.424	9.56162e-166
303	349126	349234	349186	634.505	3.49047e-129
304	351440	351543	351490	469.521	1.1554e-46
305	354224	354326	354285	1112.63	5.00353e-224
306	354441	354542	354508	2869.67	0
307	354814	354918	354868	845.369	9.97768e-185
308	355830	355931	355883	312.367	2.2479e-05
309	357281	357409	357358	304.379	2.87207e-10
310	363643	363759	363703	275.397	6.33867e-07
311	365080	365181	365141	274.346	0.00778406
312	365795	365906	365837	386.657	4.96946e-07
313	369584	369697	369627	273.753	0.415035
314	371375	371478	371430	383.884	3.39791e-09
315	371777	371879	371816	2137.89	0
316	372076	372177	372107	3501.53	0
317	372520	372625	372573	1196.69	9.08823e-290
318	372852	372962	372905	419.286	0.0272204
319	373352	373454	373409	1127.96	2.02156e-253
320	374682	374785	374728	358.279	3.82007e-23
321	375304	375405	375347	771.237	1.37067e-72
322	377879	377990	377939	395.261	0.00061467
323	378225	378332	378245	341.801	0.000789802
324	378488	378590	378527	1368.8	0
325	378982	379083	379049	720.713	3.06393e-139
326	382008	382110	382070	416.265	4.62189e-23
327	383452	383561	383500	320.23	1
328	385122	385230	385170	541.767	3.86806e-66
329	387346	387459	387396	245.809	1
330	388170	388271	388230	885.055	5.8382e-155
331	388443	388546	388488	1792.69	0
332	391665	391783	391726	265.418	2.08204e-05
333	393796	393900	393865	452.375	2.18765e-25
334	394708	394853	394766	244.658	0.991375
335	395121	395227	395183	542.756	4.59477e-47
336	395619	395725	395673	706.322	1.91695e-104
337	396765	396868	396811	701.386	8.3392e-105
338	397387	397497	397475	341.146	6.60872e-11
339	398221	398325	398279	1043.99	1.44814e-273
340	398698	398804	398745	489.312	2.63767e-56
341	400091	400197	400135	891.891	2.52242e-207
342	400633	400737	400703	759.144	4.19487e-141
343	402932	403034	402971	441.493	1.30204e-31
344	403240	403342	403282	577.924	3.02576e-99
345	403542	403648	403589	459.387	7.86816e-54
346	403869	403971	403892	449.354	1.1971e-39
347	404974	405077	405028	1223.21	1.78536e-305
348	405503	405605	405535	250.79	0.00253922
349	406054	406155	406107	1896.38	0
350	406622	406734	406665	2452.78	0
351	406863	406964	406939	2998.69	0
352	407686	407805	407745	680.401	5.15788e-166
353	408183	408305	408223	573.221	4.22758e-90
354	408495	408602	408550	1093.82	2.56456e-272
355	408929	409035	409014	460.934	3.76801e-47
356	409267	409374	409302	538.877	9.07127e-29
357	409777	409889	409813	287.886	0.00219149
358	412132	412254	412197	263.335	0.85514
359	412533	412636	412571	710.311	2.88185e-55
360	412943	413058	412983	691.955	0.00049742
361	413294	413395	413350	1628.43	6.07538e-232
362	413879	414021	413917	6538.27	0
363	414195	414342	414256	514.557	7.0831e-42
364	415380	415482	415446	524.448	1.20519e-85
365	415937	416046	415986	409.866	5.00201e-13
366	416888	417050	416969	217.446	1
367	417130	417238	417168	221.184	0.0415064
368	418500	418603	418558	274.103	0.000433913
369	419320	419425	419379	918.144	3.07375e-238
370	420159	420274	420207	337.753	1.3684e-20
371	420423	420526	420478	485.651	4.70605e-18
372	420850	420966	420912	236.216	1
373	421318	421420	421375	399.193	1.71475e-17
374	423301	423414	423340	278.597	6.11961e-05
375	424203	424309	424251	269.857	0.999938
376	424931	425034	425010	408.363	8.55219e-52
377	428862	428972	428913	379.666	1.59195e-22
378	429107	429218	429173	569.794	7.23575e-65
379	429845	429946	429887	1614.92	0
380	430520	430628	430562	596.669	1.04352e-61
381	431113	431214	431143	859.901	7.07344e-148
382	431378	431480	431429	1157.09	3.56700000000000e-321
383	431673	431793	431721	386.555	5.69625e-18
384	432389	432491	432411	311.001	0.0105292
385	435824	435932	435874	420.354	3.28983e-62
386	436822	436923	436865	2231.21	0
387	437369	437474	437417	281.698	1.41462e-05
388	438550	438652	438610	1312.61	0
389	439909	440012	439980	1073.8	5.52655e-250
390	440171	440286	440230	385.56	1.99436e-06
391	440540	440642	440560	572.711	3.7481e-98
392	441153	441255	441206	3332.07	0
393	441654	441755	441703	3629.72	0
394	442048	442159	442082	379.665	3.15033e-17
395	443119	443223	443161	531.813	5.22358e-114
396	443942	444052	444003	319.41	4.15691e-05
397	445172	445274	445221	2483.59	0
398	446195	446301	446247	326.548	4.77542e-12
399	448089	448200	448144	365.937	4.2477e-17
400	448484	448585	448533	3771.21	0
401	450859	450962	450919	292.195	3.27353e-11
402	451828	451933	451878	676.665	2.39445e-128
403	452237	452357	452304	516.898	1.44963e-55
404	454318	454424	454367	838.36	5.63648e-188
405	454657	454759	454709	532.515	4.81218e-63
406	454900	455018	454960	916.836	5.72401e-252
407	455649	455758	455709	627.332	1.20914e-182
408	456063	456174	456115	321.981	0.00235082
409	456568	456671	456618	1385	0
410	457222	457331	457276	264.686	0.0487467
411	457817	457918	457881	574.956	1.23596e-23
412	460369	460478	460463	1197.64	0
413	460754	460857	460805	578.447	7.94018e-99
414	461199	461309	461253	340.155	0.000182615
415	462232	462335	462310	305.298	0.742267
416	463887	463988	463926	1199.88	1.16866e-243
417	466719	466843	466747	262.625	1.02095e-25
418	467045	467146	467098	584.412	6.6431e-84
419	467314	467421	467379	344.236	4.30538e-08
420	468580	468684	468642	622.681	1.61427e-64
421	469164	469267	469218	861.572	0
422	470856	470962	470926	409.803	3.09183e-29
423	473362	473467	473423	401.312	1.62059e-10
424	474012	474114	474099	497.194	1.28956e-46
425	475501	475621	475553	305.955	1.49465e-14
426	475727	475829	475792	263.986	0.434836
427	476339	476448	476388	556.428	2.90278e-62
428	477178	477285	477238	387.053	2.80296e-64
429	478468	478576	478525	332.126	0.999829
430	479322	479423	479370	490.858	0.91696
431	479925	480030	479949	843.236	2.45685e-155
432	480222	480332	480273	368.789	4.60726e-07
433	480702	480808	480755	339.418	4.20309e-09
434	482289	482391	482345	349.221	0.147002
435	482823	482926	482866	701.228	1.1033e-134
436	490798	490903	490845	390.018	3.88483e-05
437	491588	491694	491655	973.985	1.43538e-257
438	492979	493086	493029	622.989	1.1327e-70
439	493238	493357	493285	373.248	2.92628e-34
440	493567	493686	493607	672.64	9.90641e-73
441	494317	494420	494362	715.267	6.50988e-80
442	496455	496564	496512	239.222	0.999008
443	497489	497596	497531	378.755	7.4544e-16
444	498730	498843	498785	413.199	1.36211e-38
445	499564	499665	499634	557.888	4.64011e-82
446	500044	500154	500106	392.019	4.73069e-56
447	500423	500528	500481	316.881	2.1838e-05
448	501924	502026	501964	622.754	9.84779e-67
449	505861	505972	505922	290.082	1.90002e-10
450	506127	506229	506181	300.037	0.93199
451	507934	508040	507979	397.074	9.52851e-06
452	508488	508606	508502	325.595	3.50791e-08
453	509715	509828	509777	318.06	1.90342e-64
454	510280	510390	510325	265.211	9.52421e-11
455	512849	512955	512892	454.093	1.16453e-32
456	513455	513556	513498	602.25	5.57914e-47
457	515274	515377	515329	635.22	5.88192e-61
458	518842	518943	518896	1703.49	0
459	519264	519489	519384	14197.3	0
460	519663	519765	519722	1592.95	0
461	520223	520332	520299	464.228	3.40689e-10
462	520654	520770	520752	406.715	6.98707e-13
463	521361	521466	521414	584.108	1.56951e-113
464	522016	522143	522098	318.556	0.0241404
465	525296	525436	525401	482.394	4.02641e-61
466	529555	529657	529605	691.013	2.20473e-115
467	530619	530724	530687	487.318	4.24253e-57
468	531624	531725	531671	1550.12	0
469	531927	532028	531974	1374.16	0
470	532387	532500	532455	327.99	3.28421e-35
471	532708	532817	532765	339.095	3.25315e-23
472	532995	533101	533049	350.703	4.90977e-12
473	533526	533627	533581	3389.01	0
474	536595	536696	536649	1061.01	4.5036e-294
475	539104	539213	539173	616.69	2.39856e-69
476	539449	539554	539503	429.427	3.26497e-06
477	541112	541222	541182	249.333	0.923171
478	541897	541998	541936	692.608	3.49472e-132
479	545765	545867	545821	263.635	0.16237
480	546527	546629	546572	710.26	2.14637e-106
481	547780	547917	547818	360.886	2.53919e-25
482	550558	550662	550614	660.173	1.37603e-97
483	550873	550976	550913	381.178	1.39862e-11
484	551563	551664	551617	1814.26	0
485	551950	552065	552016	390.953	2.1526e-23
486	553092	553221	553176	313.829	1.31731e-06
487	555083	555184	555142	1556.95	0
488	555645	555749	555698	262.324	0.000881654
489	556240	556349	556296	673.564	1.53349e-118
490	556869	556974	556931	577.197	7.09154e-134
491	558398	558500	558438	1311.03	0
492	558750	558853	558792	536.152	6.85651e-38
493	559058	559174	559116	384.783	1.36547e-15
494	559616	559723	559672	498.417	2.0769e-74
495	560106	560209	560167	256.339	0.999889
496	560636	560746	560689	266.406	0.694003
497	562503	562612	562581	370.96	8.0429e-24
498	564057	564158	564099	2297.14	0
499	564630	564736	564684	344.847	3.40619e-11
500	564879	564981	564910	303.925	4.58717e-10
501	567353	567454	567415	1072.09	9.17858200000000e-317
502	578026	578129	578089	1867.89	0
503	580296	580405	580344	246.724	0.954849
504	581094	581200	581143	335.365	1.92143e-08
505	582255	582359	582311	1921.11	0
506	582642	582752	582673	451.173	4.32987e-10
507	585675	585779	585729	711.819	6.47911e-155
508	587188	587404	587225	900.903	0
509	587667	587778	587722	5171.37	0
510	588305	588407	588367	519.46	3.73997e-75
511	590145	590247	590186	302.816	3.34862e-15
512	591377	591485	591420	249.479	0.876428
513	592927	593028	592986	744.884	6.92694e-105
514	593615	593740	593700	410.373	8.78341e-32
515	595376	595477	595421	2427.49	0
516	595810	595914	595862	474.296	1.17267e-29
517	596348	596451	596383	699.673	4.11554e-88
518	602058	602162	602108	455.429	1.54323e-14
519	603280	603384	603338	306.799	1.00599e-05
520	605986	606087	606038	1875.62	0
521	607749	607850	607806	525.647	3.61015e-46
522	608267	608472	608325	257.83	0.999995
523	609149	609282	609205	247.502	0.360739
524	609826	609933	609879	589.489	9.04909e-86
525	611491	611595	611549	244.075	0.00236014
526	614800	614927	614866	265.826	0.960765
527	615428	615531	615471	1739.7	0
528	617681	617789	617735	277.466	0.946881
529	618630	618745	618698	606.297	1.17265e-72
530	620365	620468	620402	2395.5	0
531	621207	621309	621250	583.699	5.92165e-82
532	623575	623677	623636	1491.35	4.35974e-287
533	624695	624802	624734	269.204	0.360496
534	625235	625336	625295	3819.92	0
535	625638	625743	625689	299.585	0.000587709
536	626167	626279	626221	256.357	0.0361896
537	626789	626894	626841	565.457	5.42441e-44
538	627207	627308	627254	3559.8	0
539	630481	630590	630553	438.709	3.9938e-50
540	631019	631125	631081	274.354	0.998107
541	632195	632308	632226	414.583	1.06394e-36
542	635909	636016	635950	295.908	1.6082e-12
543	636257	636360	636313	408.682	9.2634e-10
544	636755	636861	636801	445.116	2.80739e-32
545	637119	637229	637205	313.565	7.38103e-05
546	639361	639462	639415	2200.46	0
547	639758	639859	639806	1278.48	0
548	640248	640352	640285	303.159	2.43382e-23
549	640734	640835	640779	1193.29	2.04000000000000e-321
550	641167	641271	641226	460.51	2.68139e-50
551	642761	642867	642810	381.098	1.19051e-11
552	644013	644114	644055	4032.76	0
553	644864	644975	644911	435.012	3.933e-43
554	647228	647375	647283	243.842	0.012201
555	648527	648642	648574	453.237	2.43201e-31
556	649266	649368	649320	808.624	6.52624e-160
557	649981	650107	650039	221.852	0.00521024
558	650183	650294	650224	303.259	2.89782e-36
559	651378	651486	651416	547.159	8.04248e-23
560	651685	651794	651740	235.412	0.00440465
561	652023	652189	652103	306.878	0.961572
562	652413	652514	652453	302.979	0.00927388
563	653296	653397	653337	2299.96	0
564	653632	653752	653717	513.012	6.64511e-82
565	655225	655326	655277	776.981	1.38701e-77
566	656266	656378	656323	272.569	0.464429
567	657896	658002	657957	367.265	4.70216e-23
568	658927	659036	658978	463.784	1.1522e-19
569	662786	662896	662860	290.28	0.774603
570	663472	663575	663522	308.17	4.24074e-10
571	663913	664015	663968	4146.69	0
572	664371	664475	664428	1669.29	0
573	665431	665536	665488	594.408	7.5398e-101
574	666220	666325	666262	502.926	7.9687e-70
575	668405	668511	668472	266.046	7.49464e-11
576	669221	669323	669271	731.394	1.63214e-131
577	669734	669841	669765	302.963	4.10237e-08
578	670076	670184	670119	238.538	0.103614
579	670338	670445	670401	368.39	6.95221e-26
580	670820	670924	670846	241.637	0.839777
581	671955	672058	672016	737.231	2.09819e-120
582	672475	672608	672541	6030	0
583	673394	673499	673463	1122.6	3.99902e-286
584	673809	673911	673856	4261.34	0
585	675832	675936	675868	647.047	7.3736e-75
586	676969	677074	677021	601.381	3.46921e-96
587	677266	677373	677349	248.362	0.00597713
588	677511	677612	677559	300.002	4.461e-22
589	678790	678891	678827	945.774	3.4642e-217
590	680059	680182	680135	242.206	0.99957
591	680691	680792	680732	1705.74	0
592	681124	681226	681190	560.955	1.00454e-81
593	681880	682005	681948	230.734	0.895959
594	682126	682230	682161	272.651	0.118493
595	682710	682815	682780	350.313	0.000741309
596	683973	684075	684016	238.872	0.000364617
597	684710	684816	684771	387.265	2.22908e-25
598	685206	685316	685282	606.569	1.14223e-40
599	687375	687482	687427	304.781	1.20779e-19
600	688072	688173	688125	4185.33	0
601	688769	688876	688835	906.715	2.9289e-126
602	689952	690066	690016	255.401	0.0969974
603	690645	690746	690691	2334.03	0
604	691572	691677	691625	694.135	1.58236e-162
605	692626	692738	692666	483.32	1.39969e-100
606	694014	694123	694058	460.865	2.91743e-46
607	697128	697233	697178	301.22	0.000635005
608	698728	698833	698770	381.408	7.22802e-21
609	699683	699790	699756	354.032	1.78956e-15
610	700542	700655	700630	245.703	0.749957
611	701478	701580	701517	1187.11	4.00000000000000e-323
612	706284	706393	706350	320.163	2.82139e-21
613	706538	706641	706569	477.051	1.96743e-56
614	707515	707646	707588	255.587	1
615	708394	708497	708443	897.039	3.76946e-150
616	709623	709724	709687	1586.67	0
617	709900	710013	709956	393.067	1.32895e-16
618	711182	711320	711232	6548.76	0
619	711513	711614	711547	457.494	3.95685e-12
620	719427	719528	719451	359.854	0.539622
621	723249	723350	723287	694.618	5.17007e-127
622	723476	723598	723517	301.656	9.1157e-06
623	723773	723878	723840	385.541	0.053202
624	724553	724674	724644	292.499	0.990169
625	727497	727607	727541	300.211	0.00993761
626	727772	727892	727832	291.328	0.000153769
627	728354	728459	728397	273.653	0.240438
628	735671	735774	735716	335.343	2.49371e-12
629	736639	736740	736713	4063.36	0
630	737313	737426	737370	270.789	0.996268
631	738261	738364	738305	265.911	0.999985
632	741411	741512	741471	318.016	2.30443e-06
633	741811	741914	741866	327.852	0.0109522
634	749196	749298	749240	499.718	2.36498e-36
635	749747	749853	749795	223.646	0.84335
636	750472	750573	750525	322.361	0.865505
637	755909	756014	755935	304.452	7.96571e-05
638	755899	756170	756126	313.883	1.95316e-09
639	756685	756786	756739	546.155	2.06428e-127
640	757971	758079	758011	255.632	2.56674e-05
641	759439	759541	759480	475.49	1.31429e-51
642	760270	760372	760297	1453.47	0
643	761313	761458	761385	342.79	3.20032e-11
644	763642	763751	763702	344.674	0.135917
645	765908	766012	765944	734.531	5.62609e-156
646	766244	766346	766292	1040.53	0
647	767670	767773	767723	512.654	1.3792e-27
648	768089	768225	768177	235.136	0.89298
649	768606	768711	768651	734.056	6.06579e-159
650	770146	770248	770184	1724.25	0
651	770805	770917	770865	310.961	4.94087e-05
652	771953	772062	772010	250.095	0.398702
653	772382	772498	772425	276.635	9.33915e-05
654	772621	772723	772673	261.441	1
655	773871	773972	773937	834.377	4.47531e-104
656	774984	775094	775020	297.902	0.0647027
657	777104	777218	777162	248.214	1
658	778508	778615	778581	491.117	3.02019e-20
659	779199	779309	779266	400.38	1.94624e-28
660	784207	784330	784259	292.809	1.13196e-11
661	785797	785900	785837	1121.31	0
662	788458	788563	788535	427.759	5.75145e-51
663	788960	789063	789018	1261.71	6.79993e-193
664	789248	789369	789320	227.224	4.79252e-09
665	790202	790307	790255	2255.79	0
666	791049	791151	791094	375.585	3.32266e-16
667	792006	792110	792059	1012.94	3.12614e-183
668	792333	792437	792377	1220.9	1.7e-255
669	793494	793604	793535	551.838	5.60463e-88
670	794331	794440	794386	295.577	4.31597e-10
671	797261	797377	797313	343.688	6.24034e-38
672	798669	798785	798708	296.158	4.37641e-11
673	802971	803072	803018	251.878	0.000486965
674	803978	804083	804026	293.287	0.173406
675	806879	806991	806930	915.474	3.94327e-216
676	807451	807567	807522	341.658	0.657831
677	807856	807977	807886	365.401	4.12007e-29
678	809097	809203	809146	428.952	3.77161e-18
679	810943	811045	811008	341.514	0.000307746
680	812202	812308	812248	292.735	1
681	812447	812548	812502	224.5	0.945021
682	812897	813000	812933	665.024	2.21464e-147
683	813219	813345	813276	217.444	0.640924
684	813928	814036	813987	595.566	3.58878e-46
685	814475	814581	814539	286.068	3.64599e-06
686	818268	818372	818335	242.121	0.162305
687	823343	823444	823385	3108.93	0
688	823777	823960	823924	488.522	1.21713e-63
689	825178	825296	825238	269.318	0.00982088
690	828533	828634	828592	1966.13	0
691	828867	828974	828920	277.234	0.0142627
692	829408	829509	829465	747.909	2.19236e-98
693	830381	830487	830424	325.397	8.1832e-31
694	830855	830956	830907	2034.69	0
695	837549	837657	837563	321.121	1.86251e-08
696	838516	838622	838564	327.951	1.10425e-18
697	839036	839138	839078	375.231	5.32463e-15
698	839721	839823	839769	2619.85	0
699	840085	840188	840127	996.998	9.91899e-219
700	840939	841041	840977	698.429	3.05742e-130
701	842097	842205	842147	301.469	2.81305e-05
702	842380	842481	842413	834.322	2.45257e-131
703	845334	845443	845386	281.719	1.63882e-10
704	845600	845701	845659	1199.87	3.87518e-276
705	846351	846454	846403	852.771	7.7641e-285
706	846680	846782	846730	1716.89	0
707	847162	847266	847203	586.131	1.12403e-99
708	848358	848483	848433	265.841	0.999964
709	849222	849329	849288	324.604	1.25306e-07
710	850222	850329	850298	363.302	1.11217e-22
711	850524	850629	850582	342.43	2.8492e-11
712	853617	853719	853658	650.924	9.15687e-83
713	855458	855574	855528	268.362	1.07282e-07
714	856605	856706	856646	217.678	0.759061
715	856952	857064	857017	460.343	3.10288e-27
716	858083	858189	858137	409.045	1
717	863776	863883	863829	515.68	3.8437e-61
718	864026	864129	864066	694.627	1.0813e-95
719	864395	864505	864456	303.415	1.07623e-12
720	865445	865546	865488	1152.66	5.96007e-237
721	866105	866208	866169	802.191	2.30709e-145
722	866492	866609	866577	368.916	4.39442e-28
723	867356	867459	867408	1881.02	0
724	867843	867958	867880	643.491	2.08724e-43
725	868454	868559	868509	520.71	8.65356e-72
726	869118	869224	869164	367.443	4.36563e-34
727	877854	877961	877916	412.241	4.46722e-87
728	878129	878248	878186	355.045	0.470153
729	880810	880915	880842	266.779	1.03135e-05
730	883755	883856	883807	4353.87	0
731	885243	885352	885301	284.832	2.29626e-10
732	886692	886803	886731	365.26	0.0110959
733	886996	887100	887055	507.749	8.94543e-71
734	887423	887525	887482	1316.92	0
735	889423	889525	889482	652.104	2.88588e-77
736	889833	889952	889894	384.63	1.55355e-32
737	890147	890249	890199	479.75	6.82973e-20
738	890609	890713	890670	696.328	2.45082e-120
739	890824	890926	890866	911.83	8.47476e-220
740	891049	891152	891117	391.68	3.81791e-15
741	891506	891619	891557	364.056	3.34137e-17
742	892109	892213	892146	503.652	2.72574e-22
743	892912	893016	892962	716.399	3.47335e-110
744	893260	893370	893313	458.801	1.26214e-34
745	893651	893753	893694	1045.53	1.05811e-209
746	894154	894258	894192	2208.78	0
747	896625	896726	896678	4503.52	0
748	897534	897644	897586	475.809	1.13882e-24
749	898193	898333	898260	234.18	0.995887
750	898729	898837	898770	285.978	5.71813e-08
751	899015	899130	899074	245.758	3.10399e-10
752	899309	899413	899331	248.274	0.960266
753	899510	899627	899596	274.507	0.061524
754	899954	900070	900019	257.284	0.999901
755	900243	900346	900291	286.262	0.998584
756	901058	901163	901133	544.014	2.02947e-46
757	906828	906933	906884	514.026	1.36585e-56
758	908272	908374	908326	1420.81	0
759	909466	909572	909541	332.971	0.281897
760	912467	912570	912509	231.991	0.00190214
761	914563	914671	914629	295.36	8.3016e-07
762	915560	915662	915613	1001	4.31105e-231
763	916087	916199	916153	310.316	0.00952909
764	916269	916386	916350	305.514	0.000689597
765	916917	917022	916973	470.292	3.92154e-35
766	917207	917315	917250	377.103	5.69713e-32
767	918146	918258	918189	593.835	3.09819e-42
768	918579	918708	918642	256.68	1.5351e-20
769	918933	919040	918971	446.714	6.40127e-08
770	922884	922991	922917	1388.65	0
771	923149	923251	923181	4565.37	0
772	923705	923807	923766	471.517	5.48265e-24
773	924766	924870	924815	275.529	0.446196
774	925952	926059	926003	356.536	0.452665
775	926988	927106	927037	677.312	1.60453e-148
776	931142	931248	931186	584.151	1.97154e-87
777	931462	931563	931493	969.275	8.35662e-247
778	932620	932726	932674	837.481	1.77434e-155
779	933995	934110	934046	483.414	4.30479e-39
780	934780	934882	934821	1244.85	2.50000000000000e-323
781	935756	935864	935829	292.605	3.17749e-11
782	936544	936646	936577	969.357	4.19186e-215
783	937838	937940	937880	1693.46	0
784	938721	938832	938743	235.683	1
785	943011	943116	943058	338.23	1.59852e-06
786	943682	943783	943731	260.252	0.0261987
787	944584	944692	944638	463.206	7.38848e-26
788	946622	946726	946684	483.385	6.19215e-56
789	947749	947852	947803	363.072	1.21956e-18
790	950182	950284	950239	2994.07	0
791	950835	950952	950894	240.191	0.963556
792	951126	951254	951187	232.747	0.0205632
793	951556	951671	951601	434.389	5.63421e-53
794	954416	954522	954474	255.867	0.961307
795	955108	955214	955163	218.975	0.807934
796	959853	959956	959908	566.334	8.87635e-69
797	960855	960971	960899	240.45	1
798	963192	963293	963240	421.6	1.54624e-33
799	963868	963970	963926	508.692	2.5502e-73
800	964603	964710	964660	689.404	1
801	965133	965248	965210	404.652	1
802	967516	967617	967574	1388.99	0
803	968931	969041	968975	279.122	3.21089e-10
804	971601	971703	971654	581.526	1.57048e-180
805	972419	972526	972484	233.935	0.0201663
806	974066	974172	974119	521.615	1.40452e-52
807	975135	975242	975182	432.977	5.4976e-61
808	978552	978655	978589	263.023	0.601298
809	985430	985545	985471	803.419	6.06823e-100
810	985956	986201	986071	11199.8	0
811	986519	986634	986626	374.209	5.77953e-31
812	986955	987071	987002	314.13	6.20354e-05
813	987544	987654	987602	255.797	0.184585
814	987796	987897	987844	608.964	5.99005e-87
815	989610	989712	989671	3372.66	0
816	991580	991681	991627	533.637	1.81648e-66
817	993520	993632	993585	620.359	5.62169e-106
818	994193	994300	994241	305.777	2.47645e-17
819	995071	995175	995129	479.714	4.594e-44
820	995838	995940	995890	376.216	6.7803e-24
821	996168	996271	996206	453.74	1.6423e-20
822	996815	996917	996866	443.699	3.9542e-36
823	997721	997828	997783	696.449	3.01438e-85
824	998321	998432	998365	363.472	0.00974787
825	999731	999846	999774	543.047	5.49569e-31
826	1003062	1003167	1003118	377.372	8.72556e-17
827	1003795	1003899	1003848	426.424	3.44146e-23
828	1004244	1004353	1004317	284.91	0.406667
829	1005129	1005231	1005180	1576.74	1.96864e-303
830	1005451	1005552	1005473	3025.12	0
831	1007592	1007696	1007663	357.117	2.53698e-09
832	1008199	1008300	1008263	914.863	7.28859e-264
833	1009405	1009516	1009464	488.935	4.57636e-35
834	1010726	1010831	1010774	313.877	9.95169e-21
835	1012333	1012435	1012384	1826.12	0
836	1013595	1013699	1013637	583.118	2.51631e-51
837	1013862	1013963	1013916	2264.71	0
838	1014361	1014463	1014406	385.641	4.67112e-41
839	1015497	1015606	1015572	307.936	0.0491524
840	1016019	1016132	1016066	283.928	0.000253667
841	1019715	1019829	1019761	320.447	6.38907e-07
842	1021269	1021372	1021319	865.943	2.88716e-116
843	1022598	1022701	1022636	475.989	8.08304e-30
844	1025107	1025232	1025164	258.952	0.517056
845	1028774	1028888	1028815	238.498	0.999999
846	1029572	1029720	1029634	235.718	0.00448156
847	1030431	1030536	1030489	267.257	0.0163491
848	1030744	1030853	1030810	233.525	0.999558
849	1031124	1031226	1031185	701.269	1.13246e-159
850	1036613	1036715	1036666	427.693	1.26108e-69
851	1037985	1038092	1038034	486.599	6.25264e-70
852	1039487	1039608	1039536	257.242	0.00768935
853	1039807	1039911	1039859	775.296	4.14466e-134
854	1040097	1040204	1040139	377.649	6.93865e-18
855	1041577	1041693	1041674	301.131	0.00564691
856	1043223	1043325	1043289	1205.43	0
857	1043901	1044006	1043953	406.605	3.97042e-20
858	1050479	1050597	1050524	417.768	1.57457e-27
859	1050692	1050797	1050731	577.834	1.23956e-87
860	1051303	1051408	1051354	512.849	2.15068e-48
861	1054695	1054799	1054745	615.607	3.97672e-38
862	1055342	1055453	1055417	263.976	0.994945
863	1055987	1056100	1056040	264.487	0.000286455
864	1056554	1056662	1056619	583.037	2.85846e-56
865	1057408	1057512	1057463	428.983	1.35696e-49
866	1058364	1058481	1058408	230.956	2.08103e-12
867	1059446	1059551	1059514	256.988	0.0873928
868	1060075	1060177	1060121	2332.92	0
869	1061553	1061655	1061614	2134.17	0
870	1062358	1062465	1062410	1307.1	1.35492494000000e-316
871	1062728	1062862	1062745	516.457	3.95066e-55
872	1063371	1063478	1063425	946.384	2.40613e-187
873	1063758	1063859	1063797	3052.47	0
874	1065334	1065445	1065375	424.192	6.77787e-31
875	1066060	1066168	1066108	360.221	1.0309e-05
876	1066610	1066715	1066641	477.149	5.13467e-38
877	1067535	1067638	1067576	2141.78	0
878	1068878	1068982	1068926	987.168	1.39807e-177
879	1069589	1069699	1069649	254.86	0.0822411
880	1072553	1072660	1072605	359.727	7.97966e-06
881	1073882	1073990	1073933	236.21	0.842655
882	1076181	1076291	1076253	283.01	0.938009
883	1079388	1079494	1079419	590.445	1.08244e-107
884	1080286	1080388	1080359	219.145	0.997758
885	1082998	1083116	1083068	308.684	0.000408906
886	1083587	1083694	1083648	438.942	8.46678e-47
887	1087697	1087804	1087734	691.579	5.82517e-162
888	1089227	1089335	1089280	296.176	3.38298e-07
889	1091005	1091118	1091067	227.274	0.138669
890	1096707	1096815	1096749	693.507	1.74752e-135
891	1100897	1101006	1100941	357.415	8.95582e-09
892	1102074	1102177	1102128	1523.96	0
893	1102662	1102766	1102717	921.745	5.39792e-158
894	1103214	1103319	1103264	690.152	9.65005e-165
895	1104189	1104292	1104246	972.33	2.08087e-260
896	1108455	1108559	1108515	597.527	7.76789e-133
897	1109634	1109735	1109677	2707.92	0
898	1112648	1112753	1112703	249.04	1.51249e-06
899	1114738	1114841	1114806	1012.41	1.89188e-208
900	1116899	1117007	1116959	448.548	6.3479e-30
901	1118303	1118405	1118350	297.692	6.41146e-11
902	1118513	1118620	1118587	375.713	1.52721e-30
903	1118777	1118878	1118834	1120.64	2.9196e-252
904	1119863	1119970	1119892	349.708	1.54282e-13
905	1122330	1122437	1122387	241.173	0.715321
906	1123502	1123607	1123560	479.639	5.66376e-54
907	1124097	1124210	1124151	269.979	1.56267e-06
908	1125003	1125114	1125059	300.591	4.74074e-21
909	1126959	1127098	1127035	251.148	0.0706521
910	1128169	1128272	1128215	403.298	1.39041e-24
911	1132550	1132677	1132607	289.777	0.0512822
912	1132828	1132935	1132885	970.803	1.80787e-288
913	1133258	1133363	1133314	345.764	0.00267058
914	1137538	1137641	1137601	868.96	3.04395e-118
915	1140735	1140837	1140769	4387.5	0
916	1141258	1141378	1141312	403.885	6.17911e-38
917	1141860	1141961	1141918	1289.25	0
918	1143287	1143390	1143360	617.201	9.77504e-61
919	1144486	1144597	1144537	306.832	5.45296e-11
920	1144902	1145003	1144970	876.493	1.00613e-225
921	1145309	1145414	1145362	395.846	7.73e-38
922	1146778	1146888	1146822	274.748	0.99534
923	1148540	1148649	1148587	288.114	5.35426e-06
924	1149439	1149545	1149490	254.043	1.38014e-11
925	1151323	1151424	1151370	2181.38	0
926	1161470	1161571	1161527	1548.39	0
927	1162447	1162552	1162507	629.69	3.46167e-89
928	1163231	1163344	1163285	264.959	4.60017e-07
929	1163546	1163654	1163610	337.792	4.14969e-28
930	1164237	1164338	1164283	915.666	6.67743e-281
931	1166898	1167001	1166943	524.853	8.64789e-29
932	1167697	1167810	1167747	237.832	0.901592
933	1168967	1169070	1169027	353.734	5.20109e-23
934	1169357	1169461	1169394	372.006	3.68851e-61
935	1170705	1170870	1170785	8214.45	0
936	1171387	1171500	1171445	355.685	7.76056e-21
937	1172732	1172833	1172781	842.994	4.81089e-145
938	1173351	1173475	1173414	239.705	0.0537432
939	1173597	1173698	1173660	324.742	5.75468e-11
940	1173941	1174043	1173998	818.668	2.54285e-174
941	1174932	1175033	1174974	1768.02	0
942	1175610	1175716	1175665	497.328	3.46459e-42
943	1176549	1176683	1176579	261.401	0.000116802
944	1177651	1177754	1177679	1096.55	3.05642e-242
945	1178031	1178134	1178098	1400.9	3.86514e-307
946	1178598	1178815	1178706	6848.75	0
947	1183032	1183133	1183089	250.053	4.30336e-06
948	1183340	1183442	1183388	1295.95	2.2549e-265
949	1184147	1184254	1184194	537.279	2.55193e-58
950	1185448	1185549	1185509	413.805	1.02004e-11
951	1187868	1188002	1187893	355.178	5.84904e-19
952	1188723	1188825	1188790	292.068	7.78015e-07
953	1192401	1192511	1192478	513.158	1.7234e-46
954	1193145	1193249	1193203	292.054	0.00257005
955	1195153	1195254	1195228	251.745	0.811188
956	1196872	1196974	1196921	1578.19	0
957	1197156	1197258	1197208	1364.38	0
958	1200118	1200224	1200181	492.453	3.4223e-53
959	1201556	1201658	1201591	789.471	4.89767e-239
960	1204229	1204335	1204282	377.614	8.58663e-18
961	1206152	1206261	1206240	364.481	1.36628e-08
962	1208954	1209064	1209014	284.206	0.000130668
963	1209270	1209373	1209324	502.183	3.5549e-78
964	1209951	1210053	1209981	2174.8	0
965	1211026	1211130	1211075	359.607	1.45425e-20
966	1211372	1211483	1211421	355.827	1.49752e-41
967	1211704	1211805	1211746	924.41	1.82031e-200
968	1212177	1212278	1212234	240.326	0.23844
969	1212414	1212524	1212459	256.525	1
970	1212644	1212759	1212690	306.46	0.173118
971	1212939	1213086	1212998	341.695	9.36083e-25
972	1213446	1213547	1213500	805.227	1.45754e-175
973	1214250	1214355	1214294	360.823	2.95898e-39
974	1218492	1218598	1218546	247.852	0.0780832
975	1220730	1220850	1220779	250.135	4.85441e-09
976	1221327	1221442	1221358	415.662	1.1244e-39
977	1222377	1222480	1222438	547.919	4.15584e-37
978	1222652	1222761	1222705	505.654	2.83659e-54
979	1223423	1223525	1223484	264.498	0.0385637
980	1224184	1224285	1224234	1541.8	0
981	1227209	1227313	1227271	636.247	8.94486e-102
982	1227580	1227687	1227633	606.835	3.77855e-125
983	1231575	1231683	1231603	483.398	7.50465e-76
984	1238344	1238457	1238411	241.961	0.932854
985	1241529	1241631	1241563	1120.06	5.15968e-156
986	1241981	1242091	1242026	475.327	6.95446e-82
987	1242770	1242873	1242819	656.538	1.5988e-72
988	1243893	1243998	1243942	529.663	6.45864e-114
989	1246008	1246112	1246077	397.125	9.90176e-65
990	1246891	1247021	1246911	728.678	2.24411e-137
991	1247287	1247397	1247346	422.856	8.45889e-36
992	1247831	1247938	1247876	314.997	2.3951e-12
993	1248478	1248580	1248537	3575.59	0
994	1252126	1252248	1252192	253.242	0.559558
995	1253380	1253494	1253435	1177.54	4.1822e-294
996	1257928	1258030	1257990	769.941	1.3621e-206
997	1258245	1258364	1258312	227.75	0.00125452
998	1262487	1262590	1262522	342.67	1.17162e-20
999	1262824	1262930	1262861	307.489	0.00195891
1000	1262985	1263110	1263063	317.858	1.38319e-07
1001	1263402	1263508	1263427	359.384	2.9125e-38
1002	1263709	1263820	1263729	401.559	6.89572e-27
1003	1264099	1264201	1264158	382.267	1.98957e-39
1004	1264577	1264682	1264616	438.867	5.62406e-91
1005	1265127	1265231	1265183	419.029	4.59865e-30
1006	1266870	1266979	1266928	350.264	1.15351e-16
1007	1268103	1268209	1268144	446.776	4.78711e-16
1008	1269975	1270087	1270034	255.136	0.998895
1009	1273259	1273362	1273326	395.311	5.66732e-14
1010	1273686	1273796	1273733	423.338	1.90492e-05
1011	1274194	1274402	1274296	9310.58	0
1012	1277411	1277516	1277469	505.62	5.12181e-56
1013	1278008	1278122	1278055	823.206	8.10939e-130
1014	1283172	1283277	1283236	511.193	2.5001e-48
1015	1284099	1284200	1284176	314.354	4.23034e-12
1016	1284934	1285037	1284977	349.24	0.000990234
1017	1287849	1287950	1287895	1578.25	0
1018	1290092	1290214	1290147	248.394	0.99727
1019	1291663	1291764	1291710	519.992	1.47427e-44
1020	1293983	1294088	1294042	291.002	0.0375629
1021	1295190	1295317	1295278	215.878	9.55209e-06
1022	1295601	1295727	1295674	470.103	1.96422e-42
1023	1296944	1297059	1297018	239.209	0.004409
1024	1298594	1298698	1298650	483.477	6.73647e-21
1025	1299111	1299213	1299174	735.423	5.23176e-169
1026	1300243	1300352	1300293	336.577	1.89355e-16
1027	1301087	1301194	1301127	356.757	4.92925e-17
1028	1301317	1301429	1301371	402.756	3.52074e-13
1029	1301747	1301848	1301797	3856.43	0
1030	1302074	1302175	1302121	848.497	5.91807e-140
1031	1303115	1303280	1303251	361.267	3.46164e-31
1032	1310389	1310510	1310426	257.782	1
1033	1311824	1311939	1311874	237.702	0.189963
1034	1315903	1316005	1315943	490.367	7.49322e-83
1035	1316114	1316225	1316194	368.548	8.84913e-26
1036	1318761	1318862	1318812	900.13	2.34298e-156
1037	1319756	1319864	1319812	459.998	1.43669e-07
1038	1321696	1321799	1321731	241.034	0.92946
1039	1322893	1322994	1322943	500.988	1.23622e-42
1040	1325114	1325222	1325139	233.755	0.33565
1041	1328681	1328786	1328737	325.951	1.37158e-12
1042	1330654	1330767	1330697	311.153	0.0345198
1043	1332305	1332406	1332359	356.385	3.4619e-19
1044	1333774	1333876	1333814	1224.67	0
1045	1334072	1334174	1334114	1452.29	0
1046	1335026	1335164	1335080	267.518	1.21807e-07
1047	1336180	1336281	1336237	295.002	0.00527411
1048	1336834	1336936	1336872	268.175	0.827437
1049	1337645	1337761	1337697	253.514	1.82848e-27
1050	1339968	1340070	1340027	216.626	1
1051	1340572	1340673	1340607	2120.18	0
1052	1344374	1344479	1344428	299.01	3.34969e-10
1053	1344795	1344896	1344861	335.261	2.50323e-26
1054	1345886	1345989	1345953	839.072	1.31136e-166
1055	1350240	1350351	1350279	474.987	4.41787e-41
1056	1351535	1351636	1351565	2655.94	0
1057	1355013	1355126	1355038	319.762	0.859306
1058	1355432	1355547	1355490	317.808	4.10095e-24
1059	1355710	1355815	1355766	399.618	5.84065e-25
1060	1360754	1360857	1360779	512.893	2.00607e-79
1061	1361171	1361281	1361242	356.331	2.13029e-13
1062	1361770	1361876	1361838	434.34	6.7923e-26
1063	1362187	1362290	1362252	411.504	1.07299e-15
1064	1362491	1362592	1362541	373.345	2.77483e-09
1065	1366371	1366503	1366438	294.928	1.90397e-07
1066	1367222	1367324	1367281	400.709	5.66114e-09
1067	1373343	1373449	1373408	739.328	4.37457e-169
1068	1374195	1374306	1374226	418.15	1.56998e-30
1069	1374455	1374557	1374512	654.694	2.00767e-118
1070	1377182	1377333	1377206	314.528	2.96426e-37
1071	1377734	1377836	1377770	261.997	0.00175066
1072	1378747	1378862	1378807	238.899	2.70955e-05
1073	1379060	1379172	1379125	397.098	3.42917e-15
1074	1379656	1379761	1379704	256.419	0.00125279
1075	1381466	1381567	1381502	311.36	6.88628e-18
1076	1381988	1382089	1382043	246.012	3.52545e-05
1077	1383091	1383213	1383156	264.006	2.43979e-10
1078	1383608	1383723	1383663	258.313	0.999999
1079	1385348	1385459	1385412	360.753	5.29847e-76
1080	1392767	1392871	1392817	1159.71	1.39604e-259
1081	1394530	1394669	1394598	210.982	0.999987
1082	1398062	1398163	1398097	2100.12	0
1083	1398736	1398842	1398788	249.562	0.974032
1084	1399630	1399734	1399699	283.832	8.16815e-16
1085	1401617	1401755	1401691	390.023	9.05565e-58
1086	1402218	1402325	1402259	316.148	0.00275144
1087	1402569	1402685	1402659	354.118	7.15653e-12
1088	1403118	1403233	1403186	279.887	6.68476e-21
1089	1405106	1405211	1405122	406.966	1.00065e-19
1090	1407151	1407257	1407206	354.763	4.85994e-37
1091	1407922	1408027	1407971	290.126	5.87962e-05
1092	1414004	1414116	1414061	434.635	5.036e-21
1093	1415779	1415883	1415850	408.771	4.41075e-13
1094	1416575	1416682	1416622	570.426	6.37613e-79
1095	1417203	1417308	1417260	341.377	9.19357e-11
1096	1417523	1417625	1417567	1755.7	0
1097	1418351	1418494	1418457	214.472	1
1098	1419264	1419368	1419313	486.444	3.53429e-54
1099	1421244	1421374	1421301	5742.67	0
1100	1422851	1422957	1422906	311.053	0.679756
1101	1424063	1424192	1424107	327.235	1.89072e-26
1102	1424675	1424785	1424718	275.854	5.54926e-06
1103	1430588	1430696	1430642	394.276	1.4285e-32
1104	1432888	1433012	1432958	557.615	1.15746e-70
1105	1436118	1436227	1436160	252.649	0.677724
1106	1442703	1442804	1442747	576.173	7.08968e-79
1107	1443528	1443632	1443579	588.472	1.03825e-58
1108	1445899	1446000	1445945	674.594	9.72559e-99
1109	1446148	1446250	1446192	1226.08	0
1110	1447761	1447871	1447821	479.613	6.77885e-15
1111	1451632	1451738	1451679	256.456	2.10681e-06
1112	1453003	1453104	1453074	626.394	2.83258e-74
1113	1455473	1455593	1455545	251.861	0.00460214
1114	1457909	1458021	1457960	362.399	3.08957e-46
1115	1459715	1459820	1459764	308.505	1.64978e-35
1116	1462200	1462301	1462245	361.865	1.20791e-07
1117	1462447	1462565	1462511	248.81	0.999897
1118	1462805	1462983	1462863	316.958	0.0446254
1119	1463446	1463549	1463507	444.029	3.29087e-70
1120	1464367	1464470	1464413	618.544	2.63756e-101
1121	1464732	1464836	1464784	442.24	6.27024e-24
1122	1465504	1465609	1465576	310.405	1.18918e-11
1123	1466364	1466477	1466410	327.07	3.57508e-27
1124	1467137	1467253	1467199	238.291	3.44953e-11
1125	1467732	1467857	1467813	231.852	0.273813
1126	1467950	1468069	1468023	332.243	1.14584e-18
1127	1468327	1468430	1468361	494.539	4.47109e-23
1128	1470989	1471092	1471052	395.279	5.11879e-20
1129	1475162	1475263	1475195	1144.69	6.71806000000000e-319
1130	1475630	1475731	1475670	2003.75	0
1131	1476125	1476227	1476170	670.785	2.06871e-87
1132	1477340	1477460	1477398	241.929	3.54538e-06
1133	1477774	1477915	1477813	276.202	3.44058e-21
1134	1478227	1478329	1478278	969.752	0
1135	1479335	1479436	1479380	1251.21	0
1136	1479652	1479757	1479706	638.326	3.13391e-91
1137	1480272	1480376	1480311	506.668	6.15481e-28
1138	1480674	1480786	1480729	334.706	9.17575e-07
1139	1481013	1481140	1481094	274.633	4.51103e-18
1140	1481186	1481288	1481260	279.809	0.354338
1141	1482599	1482703	1482648	1090.89	0
1142	1482814	1482917	1482872	982.726	1.04984e-252
1143	1483465	1483568	1483519	933.758	8.96752e-174
1144	1483928	1484031	1483977	345.202	0.000128759
1145	1484347	1484448	1484395	1247.03	0
1146	1484909	1485028	1484946	320.266	5.21492e-06
1147	1485268	1485377	1485336	325.059	2.45997e-14
1148	1486923	1487033	1486953	579.525	5.53674e-61
1149	1487298	1487403	1487373	387.86	8.41168e-10
1150	1487652	1487765	1487704	287.019	0.103798
1151	1488474	1488581	1488547	600.232	1.82536e-61
1152	1488784	1488889	1488853	467.087	5.77036e-93
1153	1489541	1489646	1489586	866.817	1.54909e-136
1154	1491190	1491302	1491262	271.945	0.00035865
1155	1491605	1491709	1491664	666.347	4.77006e-81
1156	1492142	1492243	1492198	1691.41	0
1157	1493159	1493288	1493209	271.199	0.979559
1158	1493919	1494025	1493980	364.261	9.61458e-12
1159	1496863	1496964	1496904	2763.55	0
1160	1497192	1497295	1497245	1221.02	0
1161	1499743	1499852	1499795	344.269	0.0249093
1162	1500228	1500342	1500276	428.361	1.97681e-15
1163	1500489	1500591	1500531	418.403	2.23726e-18
1164	1500802	1500910	1500863	309.267	7.70937e-06
1165	1501314	1501428	1501357	418.14	3.28935e-47
1166	1502636	1502752	1502678	251.553	0.926325
1167	1503277	1503401	1503324	287.454	0.000262829
1168	1505210	1505317	1505258	293.745	0.0546125
1169	1506485	1506588	1506540	859.99	4.51814e-116
1170	1507206	1507313	1507267	941.413	3.1832e-245
1171	1507824	1507947	1507891	254.611	2.80279e-10
1172	1508354	1508458	1508404	687.713	6.6433e-129
1173	1511531	1511633	1511579	441.22	3.31615e-11
1174	1511774	1511884	1511827	294.956	0.483233
1175	1512135	1512238	1512208	575.884	1.28749e-72
1176	1512443	1512544	1512506	1345.55	0
1177	1515472	1515581	1515528	256.011	0.0105952
1178	1516033	1516154	1516107	239.675	0.999897
1179	1516522	1516635	1516568	242.698	0.999998
1180	1517225	1517326	1517277	4427.5	0
1181	1517758	1517859	1517826	1134.65	7.6789e-174
1182	1518038	1518152	1518118	746.39	1.0503e-126
1183	1518357	1518485	1518419	668.242	2.655e-79
1184	1518993	1519123	1519058	293.812	6.81717e-06
1185	1519638	1519739	1519684	531.41	1.97448e-58
1186	1519847	1519965	1519903	396.93	4.53447e-11
1187	1520347	1520457	1520405	256.117	1.55585e-10
1188	1520799	1520904	1520866	843.812	3.69433e-134
1189	1521262	1521367	1521331	258.84	0.0884521
1190	1526053	1526157	1526084	276.794	0.870238
1191	1530258	1530392	1530337	280.523	5.58859e-22
1192	1530858	1530959	1530886	1014.13	5.38382e-224
1193	1532281	1532399	1532329	442.931	8.39438e-54
1194	1532503	1532607	1532579	795.67	4.57357e-149
1195	1532909	1533016	1532966	526.014	8.03104e-98
1196	1533384	1533489	1533435	237.213	0.61323
1197	1533643	1533746	1533687	661.127	4.86961e-53
1198	1536894	1536996	1536949	2780.33	0
1199	1538893	1538997	1538956	267.292	0.999997
1200	1542759	1542864	1542808	274.643	0.791506
1201	1547088	1547194	1547150	264.243	0.00870089
1202	1548053	1548156	1548106	440.673	1.76462e-24
1203	1548839	1548941	1548902	1432.56	6.2156e-275
1204	1550093	1550196	1550121	263.438	0.898041
1205	1550266	1550412	1550372	267.012	0.990047
1206	1551638	1551739	1551698	1821.62	0
1207	1554945	1555048	1554984	431.1	3.88304e-50
1208	1555858	1555960	1555913	360.5	5.08985e-15
1209	1556452	1556556	1556508	615.817	8.25467e-45
1210	1557237	1557338	1557280	4313.16	0
1211	1558258	1558360	1558323	276.923	1.07698e-10
1212	1558568	1558672	1558607	1032.65	5.06775e-196
1213	1558997	1559104	1559051	268.05	0.331796
1214	1559332	1559434	1559379	2624.76	0
1215	1560358	1560460	1560409	269.726	2.06111e-27
1216	1561068	1561180	1561115	594.381	9.92847e-66
1217	1561846	1561955	1561897	728.449	8.60847e-167
1218	1563589	1563691	1563645	360.587	8.07402e-08
1219	1564798	1564925	1564851	294.818	0.159997
1220	1565246	1565349	1565305	945.539	1.08677e-287
1221	1566297	1566403	1566354	363.128	2.82864e-23
1222	1568190	1568316	1568253	282.516	1.02221e-14
1223	1568597	1568714	1568661	420.883	2.56582e-22
1224	1568947	1569052	1568981	808.583	8.33866e-179
1225	1569704	1569839	1569768	242.886	0.855428
1226	1572384	1572488	1572452	3750.47	0
1227	1572853	1572957	1572920	1958.47	0
1228	1573679	1573781	1573730	3786.07	0
1229	1574227	1574374	1574266	223.852	0.8988
1230	1575233	1575357	1575295	502.929	2.61658e-33
1231	1576255	1576359	1576282	369.588	0.238085
1232	1577120	1577227	1577172	483.42	1.10845e-09
1233	1577910	1578017	1577955	239.911	0.00372761
1234	1578663	1578799	1578746	217.676	0.0417658
1235	1579393	1579497	1579431	251.547	1.05789e-28
1236	1581763	1581968	1581843	261.651	0.862013
1237	1582170	1582273	1582210	300.046	0.847981
1238	1582450	1582551	1582491	262.142	0.999986
1239	1583377	1583478	1583427	2054.68	0
1240	1584273	1584389	1584335	274.513	0.491557
1241	1585102	1585207	1585153	259.991	0.644045
1242	1588967	1589084	1589023	229.88	0.939564
1243	1590801	1590902	1590848	438.914	1.07595e-39
1244	1595498	1595599	1595550	299.846	0.141321
1245	1599539	1599642	1599589	543.677	1.82288e-19
1246	1603653	1603759	1603713	258.692	0.999906
1247	1604348	1604449	1604414	357.695	9.01773e-05
1248	1605499	1605600	1605560	800.093	8.64758e-169
1249	1606098	1606199	1606145	450.112	1.96353e-12
1250	1610363	1610465	1610410	1484.67	0
1251	1611498	1611613	1611565	311.788	5.29227e-13
1252	1611896	1612000	1611951	1260.45	0
1253	1612828	1612929	1612885	2169.83	0
1254	1613244	1613347	1613295	1468.94	0
1255	1614286	1614388	1614348	1116.57	1.56807e-207
1256	1615066	1615173	1615101	302.032	1.38211e-05
1257	1615262	1615381	1615337	302.665	2.12314e-07
1258	1616226	1616337	1616293	253.103	0.145753
1259	1616865	1617030	1616930	314.215	2.27007e-05
1260	1619822	1620036	1619934	10082.3	0
1261	1622806	1622907	1622847	3511.04	0
1262	1625776	1625898	1625803	248.069	0.0818234
1263	1626505	1626612	1626565	576.931	5.38586e-59
1264	1627409	1627523	1627460	263.756	1
1265	1628282	1628385	1628326	285.221	0.285852
1266	1629355	1629460	1629411	840.559	4.18227e-50
1267	1631207	1631310	1631271	361.167	4.22947e-10
1268	1634401	1634506	1634444	379.332	2.01125e-06
1269	1639923	1640027	1640004	240.63	0.930837
1270	1640537	1640650	1640583	263.145	0.0111396
1271	1641339	1641445	1641354	242.378	0.999481
1272	1641985	1642090	1642045	560.908	4.35501e-77
1273	1642874	1643037	1642978	393.241	1.30436e-33
1274	1648161	1648267	1648214	528.193	2.73734e-71
1275	1650918	1651025	1650966	413.976	2.7699e-36
1276	1651290	1651401	1651339	465.642	1.76005e-08
1277	1652570	1652682	1652628	633.226	7.21778e-133
1278	1653033	1653137	1653094	520.438	2.4237e-91
1279	1654594	1654697	1654647	465.716	3.33787e-23
1280	1655972	1656080	1656031	686.554	2.78739e-43
1281	1656754	1656855	1656796	513.286	4.49244e-52
1282	1657057	1657160	1657113	1085.01	4.81902e-256
1283	1658969	1659078	1659028	309.035	3.43539e-06
1284	1659936	1660037	1660001	1451.17	0
1285	1660755	1660898	1660807	384.356	4.08451e-22
1286	1661166	1661269	1661216	647.476	3.41391e-177
1287	1662080	1662186	1662156	336.399	2.05186e-06
1288	1662472	1662584	1662530	416.416	3.48685e-71
1289	1662786	1662887	1662841	2555.54	0
1290	1664945	1665055	1665024	330.578	8.36783e-20
1291	1665668	1665797	1665718	229.097	1.07986e-08
1292	1665852	1665973	1665907	240.698	0.998443
1293	1666196	1666300	1666243	973.177	2.92600000000000e-320
1294	1668090	1668206	1668137	245.609	0.212097
1295	1669080	1669183	1669139	599.754	1.94072e-84
1296	1669704	1669815	1669755	331.454	0.0756342
1297	1676157	1676260	1676220	401.638	5.43612e-38
1298	1676908	1677010	1676965	647.598	8.94056e-49
1299	1678681	1678782	1678739	383.609	3.26546e-10
1300	1679116	1679232	1679176	246.526	0.999946
1301	1679371	1679478	1679419	216.518	1
1302	1681745	1681848	1681789	913.893	1.01899e-221
1303	1682012	1682115	1682056	709.613	5.90156e-136
1304	1682592	1682711	1682628	1292.77	3.38410491321400e-311
1305	1682807	1682909	1682885	2088.99	0
1306	1683164	1683309	1683242	293.704	2.07071e-12
1307	1683721	1683826	1683789	619.449	2.90008e-131
1308	1684418	1684540	1684483	293.509	0.0109611
1309	1684968	1685074	1685028	425.653	2.96157e-20
1310	1687699	1687806	1687760	397.242	3.67371e-21
1311	1689646	1689755	1689697	300.625	6.24648e-13
1312	1694935	1695038	1694986	229.791	0.265864
1313	1695482	1695585	1695520	386.578	4.59729e-23
1314	1696679	1696788	1696759	549.274	2.04255e-66
1315	1698583	1698688	1698627	270.446	5.87962e-05
1316	1698948	1699050	1699002	377.104	1.94062e-24
1317	1699226	1699512	1699463	438.283	2.84898e-83
1318	1700204	1700310	1700230	595.344	2.39484e-32
1319	1701374	1701476	1701422	1657.54	0
1320	1701876	1701981	1701942	566.201	7.3995e-74
1321	1702340	1702447	1702390	770.046	1.80295e-169
1322	1702712	1702819	1702768	1728.1	0
1323	1703195	1703308	1703209	962.169	2.47882e-238
1324	1703682	1703785	1703735	1017.27	3.49334e-293
1325	1703936	1704044	1703987	755.721	7.73621e-75
1326	1704417	1704532	1704484	2710.06	0
1327	1704850	1704951	1704906	1364.96	0
1328	1705247	1705351	1705311	713.583	2.96017e-174
1329	1706611	1706722	1706657	636.422	1.31964e-48
1330	1706881	1706986	1706921	411.273	4.7062e-08
1331	1707852	1707958	1707906	492.303	2.68332e-09
1332	1708147	1708250	1708213	312.878	0.00356016
1333	1708635	1708751	1708697	289.178	3.34085e-12
1334	1709017	1709126	1709068	417.682	8.38878e-27
1335	1710314	1710420	1710354	427.892	2.0661e-28
1336	1712002	1712110	1712022	274.154	0.544029
1337	1712401	1712512	1712450	249.938	2.47371e-13
1338	1713028	1713134	1713070	923.874	6.7878e-270
1339	1713980	1714082	1714031	956.354	6.44668e-183
1340	1714342	1714443	1714385	610.169	5.11324e-119
1341	1714749	1714850	1714800	525.229	3.07036e-51
1342	1715223	1715337	1715271	304.67	1.19492e-07
1343	1720511	1720615	1720579	274.032	5.71993e-28
1344	1721000	1721105	1721059	529.972	5.30059e-57
1345	1723436	1723538	1723486	529.59	2.5154e-56
1346	1723761	1723863	1723788	492.396	2.2394e-57
1347	1726978	1727101	1727053	260.337	0.000948986
1348	1727285	1727396	1727352	297.044	0.999997
1349	1729264	1729391	1729313	254.294	0.00509357
1350	1731877	1731994	1731928	265.047	0.0192489
1351	1733161	1733269	1733220	287.59	0.95295
1352	1733674	1733777	1733703	529.958	1.62271e-68
1353	1734021	1734125	1734089	227.207	0.000924023
1354	1735858	1735962	1735886	740.644	4.05208e-176
1355	1742513	1742616	1742557	1245.57	0
1356	1743207	1743321	1743263	267.145	1.48827e-05
1357	1743766	1743881	1743812	313.605	8.75079e-05
1358	1744062	1744163	1744133	470.33	5.19399e-85
1359	1744627	1744735	1744675	273.549	6.33981e-10
1360	1745374	1745495	1745424	298.092	3.25266e-08
1361	1747021	1747123	1747070	1221.09	0
1362	1747260	1747362	1747318	588.491	7.91098e-104
1363	1747694	1747801	1747745	345.316	1.17451e-06
1364	1749081	1749196	1749146	293.902	8.80762e-11
1365	1750311	1750413	1750369	482	2.32907e-23
1366	1751556	1751669	1751620	330.098	2.99683e-19
1367	1759856	1759957	1759908	288.853	0.999047
1368	1770170	1770271	1770225	255.539	0.10089
1369	1771998	1772102	1772058	689.687	3.00247e-144
1370	1772887	1772988	1772950	2310.99	0
1371	1775601	1775707	1775650	293.611	6.6391e-40
1372	1779942	1780044	1780017	1355.07	0
1373	1780385	1780489	1780424	574.148	1.37564e-45
1374	1783858	1783961	1783918	433.369	1.10942e-33
1375	1787038	1787146	1787087	353.961	5.44265e-26
1376	1787575	1787684	1787641	263.859	6.22296e-09
1377	1787770	1787881	1787831	244.598	0.00116803
1378	1789607	1789711	1789666	365.511	0.193867
1379	1791809	1791912	1791862	709.483	2.09279e-122
1380	1792180	1792289	1792239	568.172	1.63411e-126
1381	1792434	1792536	1792492	741.262	2.1861e-90
1382	1792987	1793135	1793070	6131.16	0
1383	1793409	1793525	1793486	243.13	1
1384	1794374	1794476	1794429	350.181	1.50838e-16
1385	1800270	1800380	1800341	265.777	0.808769
1386	1801465	1801566	1801521	612.425	1.73098e-86
1387	1801877	1802000	1801942	258.706	0.67069
1388	1803715	1803819	1803770	293.727	2.14584e-09
1389	1804238	1804343	1804280	815.043	9.20952e-194
1390	1805454	1805558	1805510	264.932	9.28938e-14
1391	1806311	1806412	1806349	280.236	3.44764e-06
1392	1808590	1808697	1808645	349.915	0.0752928
1393	1809452	1809553	1809527	485.601	4.71383e-06
1394	1810457	1810577	1810531	235.878	0.914585
1395	1811021	1811133	1811089	252.934	0.136471
1396	1811949	1812052	1812003	266.155	0.0399326
1397	1812661	1812762	1812705	1557.73	0
1398	1813288	1813393	1813344	1078.08	1.33292e-266
1399	1814079	1814181	1814126	1604.8	0
1400	1815312	1815424	1815376	658.461	2.02181e-86
1401	1815819	1815926	1815857	226.675	0.934198
1402	1816267	1816382	1816311	268.135	2.97573e-10
1403	1816623	1816860	1816649	366.833	1.46935e-11
1404	1817618	1817719	1817675	2265.57	0
1405	1818512	1818614	1818563	502.449	4.64766e-55
1406	1818900	1819014	1818938	292.19	3.09743e-20
1407	1819653	1819756	1819687	548.146	1.33376e-86
1408	1820051	1820153	1820101	664.58	3.97588e-133
1409	1820794	1820896	1820843	751.441	1.22023e-172
1410	1821592	1821694	1821640	1037.13	1.62969e-269
1411	1822452	1822569	1822534	489.215	2.30317e-48
1412	1824728	1824829	1824768	923.65	2.55169e-145
1413	1825192	1825297	1825246	392.91	2.31885e-12
1414	1825680	1825787	1825737	367.042	2.86562e-21
1415	1826309	1826436	1826405	322.757	1.315e-27
1416	1827638	1827747	1827710	288.343	4.20676e-08
1417	1829006	1829119	1829027	238.022	0.999993
1418	1829548	1829650	1829588	529.632	2.84632e-18
1419	1830300	1830415	1830332	443.978	2.48407e-87
1420	1832287	1832410	1832308	230.874	0.0842699
1421	1832694	1832833	1832773	261.463	8.5998e-06
1422	1832899	1833002	1832951	267.617	4.90027e-18
1423	1837108	1837211	1837172	783.557	1.03988e-212
1424	1838675	1838776	1838706	3141.59	0
1425	1839096	1839351	1839327	758.754	0
1426	1839492	1839602	1839540	522.531	1.11792e-100
1427	1840780	1840881	1840830	376.066	5.01688e-09
1428	1843861	1843962	1843920	294.055	1.57982e-19
1429	1846042	1846156	1846110	256.618	0.999838
1430	1847207	1847312	1847249	365.137	3.95284e-14
1431	1848047	1848151	1848110	526.9	4.58725e-120
1432	1848307	1848451	1848380	367.968	1.78385e-32
1433	1848661	1848776	1848728	409.988	4.20416e-53
1434	1849026	1849129	1849080	670.719	2.00502e-76
1435	1851586	1851701	1851623	269.403	0.277116
1436	1852447	1852549	1852485	2356.47	0
1437	1852931	1853039	1852998	497.461	1.66114e-31
1438	1853462	1853563	1853530	1060.3	6.03725e-205
1439	1854696	1854798	1854756	2661.38	0
1440	1855085	1855213	1855165	243.789	3.32036e-11
1441	1859979	1860085	1860021	393.812	2.85706e-09
1442	1861856	1861961	1861897	309.74	0.83237
1443	1863280	1863383	1863323	1262.12	0
1444	1863755	1863857	1863783	621.491	4.58115e-62
1445	1864358	1864459	1864404	1260.98	3.18057e-274
1446	1866493	1866596	1866547	780.841	7.33398e-90
1447	1868896	1869001	1868954	620.083	3.76158e-60
1448	1869856	1869958	1869894	608.848	7.62271e-114
1449	1870308	1870412	1870363	969.208	2.84371e-167
1450	1873173	1873276	1873218	475.598	1.60337e-22
1451	1873700	1873810	1873746	1081.59	2.41062e-270
1452	1874276	1874377	1874333	447.18	3.98925e-63
1453	1875229	1875338	1875296	390.374	7.7465e-20
1454	1877002	1877106	1877052	1174.72	0
1455	1877667	1877771	1877733	967.444	1.3851e-233
1456	1878315	1878417	1878366	359.793	9.69812e-11
1457	1878916	1879020	1878971	380.301	0.00382387
1458	1879601	1879709	1879669	356.052	8.38449e-09
1459	1881084	1881189	1881165	267.741	0.517768
1460	1884311	1884413	1884347	846.388	2.64196e-172
1461	1885037	1885143	1885083	322.071	0.0860453
1462	1887015	1887118	1887075	248.449	0.0359924
1463	1889035	1889138	1889101	294.366	0.273912
1464	1889828	1889938	1889902	245.601	0.000353349
1465	1890900	1891001	1890954	274.088	0.0192041
1466	1892115	1892216	1892158	483.534	1.32979e-46
1467	1893660	1893761	1893705	2410.25	0
1468	1893932	1894035	1893989	769.675	1.62179e-147
1469	1894296	1894403	1894334	501.699	1.98762e-05
1470	1894824	1894931	1894887	363.518	2.04524e-19
1471	1895513	1895623	1895549	346.7	1.74706e-24
1472	1896886	1896988	1896934	1341.17	0
1473	1898241	1898353	1898304	408.627	6.88178e-15
1474	1899234	1899336	1899288	1054.11	2.17181e-184
1475	1899469	1899571	1899532	1184.08	2.32388e-250
1476	1899734	1899846	1899842	335.849	3.95215e-70
1477	1900199	1900306	1900243	1065.82	2.89302e-272
1478	1900665	1900773	1900739	440.511	3.38868e-64
1479	1900947	1901048	1900983	1147.28	5.70532e-268
1480	1901722	1901824	1901752	1043.59	2.17106e-190
1481	1903024	1903125	1903081	266.625	0.000578867
1482	1903552	1903658	1903607	328.513	1.17366e-38
1483	1903937	1904039	1903984	859.113	4.58015e-191
1484	1904119	1904223	1904182	687.338	4.74492e-59
1485	1904351	1904452	1904398	1207.44	1.77555e-178
1486	1905216	1905325	1905267	288.807	0.00237988
1487	1905869	1905970	1905913	1900.6	0
1488	1906349	1906460	1906401	269.478	9.00627e-05
1489	1906686	1906787	1906722	557.097	3.83228e-131
1490	1907412	1907535	1907450	295.193	0.888755
1491	1908839	1908948	1908871	247.532	3.0683e-10
1492	1911653	1911759	1911710	470.599	8.37191e-39
1493	1913494	1913599	1913548	277.13	0.999899
1494	1914140	1914242	1914202	1814.88	0
1495	1914629	1914731	1914688	748.744	5.09454e-108
1496	1914963	1915076	1915012	244.238	0.789292
1497	1915348	1915567	1915439	284.078	1.68197e-39
1498	1915838	1915943	1915888	2004.1	0
1499	1916749	1916860	1916837	832.998	3.3329e-147
1500	1917725	1917840	1917786	369.826	1.42715e-08
1501	1918767	1918891	1918839	250.386	0.229333
1502	1919131	1919233	1919161	689.93	5.36222e-110
1503	1921663	1921789	1921738	246.635	1
1504	1925448	1925560	1925515	226.839	1
1505	1926850	1926951	1926894	992.065	4.50011e-303
1506	1927141	1927250	1927218	256.444	0.0247389
1507	1927705	1927809	1927748	291.937	7.27939e-10
1508	1928623	1928725	1928670	442.038	5.08218e-06
1509	1930435	1930539	1930509	285.64	1.83436e-08
1510	1931090	1931194	1931163	550.342	3.04502e-75
1511	1932569	1932671	1932626	522.663	3.23165e-78
1512	1933720	1933830	1933766	384.987	1.14069e-43
1513	1934516	1934617	1934561	767.688	4.85639e-170
1514	1935479	1935583	1935540	779.875	4.38876e-160
1515	1936690	1936806	1936762	240.19	1
1516	1940753	1940862	1940800	236.469	0.137403
1517	1942825	1942930	1942879	252.44	0.830286
1518	1946594	1946698	1946655	473.721	4.7827e-29
1519	1947526	1947628	1947586	426.681	7.31773e-13
1520	1948025	1948134	1948066	268.379	0.0492754
1521	1951561	1951666	1951599	315.396	4.38523e-06
1522	1952480	1952612	1952561	252.875	8.80379e-13
1523	1953100	1953211	1953176	322.692	8.40371e-37
1524	1954597	1954713	1954649	253.839	0.0284731
1525	1955215	1955317	1955280	1585.85	0
1526	1956152	1956254	1956194	777.483	1.4171e-213
1527	1957766	1957870	1957822	274.567	0.990221
1528	1962524	1962634	1962559	242.273	0.0478234
1529	1963744	1963852	1963800	481.699	1.45365e-50
1530	1964024	1964131	1964098	386.054	1.07611e-31
1531	1964347	1964450	1964418	678.998	1.63448e-131
1532	1964788	1964891	1964848	1014.55	1.53074e-222
1533	1965725	1965826	1965757	327.183	5.06861e-08
1534	1967771	1967874	1967816	523.149	9.66279e-63
1535	1968416	1968519	1968472	555.274	4.62414e-56
1536	1968670	1968778	1968739	239.122	0.0708872
1537	1970373	1970479	1970437	437.328	2.33553e-14
1538	1970676	1970786	1970749	333.766	5.95443e-08
1539	1971578	1971686	1971644	319.844	0.636251
1540	1972160	1972261	1972218	962.911	3.96098e-219
1541	1972753	1972878	1972817	416.882	1.10419e-25
1542	1979775	1979896	1979815	244.864	0.0256926
1543	1981765	1981866	1981798	573.949	5.04234e-64
1544	1982729	1982836	1982798	286.56	1.03061e-09
1545	1983045	1983146	1983085	261.817	0.0246176
1546	1983468	1983585	1983489	368.441	3.57178e-29
1547	1983694	1983818	1983749	506.945	6.32303e-79
1548	1984486	1984588	1984545	671.606	2.37636e-150
1549	1985609	1985711	1985684	226.296	7.79076e-06
1550	1986265	1986371	1986325	298.515	0.000836033
1551	1987584	1987698	1987629	361.689	3.05998e-30
1552	1988723	1988824	1988796	1659.04	0
1553	1989725	1989826	1989776	2550.1	0
1554	1990023	1990125	1990096	462.053	5.72303e-15
1555	1990362	1990464	1990404	801.627	4.03667e-163
1556	1990795	1990912	1990839	459.975	1.20249e-27
1557	1991022	1991128	1991054	718.046	2.50306e-125
1558	1991321	1991422	1991349	693.125	3.67446e-131
1559	1994843	1994945	1994907	323.796	2.20783e-23
1560	1995192	1995299	1995246	334.025	1.3727e-11
1561	1995643	1995744	1995680	299.557	1.43133e-26
1562	1996028	1996131	1996077	565.026	2.52165e-72
1563	1996572	1996684	1996661	226.468	1
1564	1998140	1998241	1998192	2272.9	0
1565	1998510	1998612	1998563	379.182	7.84356e-15
1566	1999059	1999165	1999104	904.545	1.73389e-201
1567	1999786	1999895	1999839	362.828	2.27797e-30
1568	2002807	2002908	2002860	2159.76	0
1569	2003116	2003217	2003170	590.667	1.34589e-57
1570	2003844	2003958	2003904	447.753	5.15168e-37
1571	2004763	2004871	2004814	294.84	1.06119e-15
1572	2005878	2005980	2005903	291.951	0.0691668
1573	2007200	2007305	2007251	604.44	1.55292e-89
1574	2010156	2010263	2010208	352.504	9.61291e-12
1575	2018341	2018443	2018400	1040.14	1.89085e-141
1576	2023404	2023507	2023459	342.575	1.5644e-13
1577	2024012	2024113	2024059	657.195	2.31462e-56
1578	2024808	2024909	2024868	498.27	4.12972e-64
1579	2025247	2025349	2025298	2426.39	0
1580	2026461	2026596	2026536	318.655	7.45367e-05
1581	2027816	2027918	2027865	1949.82	0
1582	2028158	2028261	2028205	1953.36	0
1583	2028677	2028781	2028725	410.598	5.92078e-30
1584	2028885	2029004	2028933	299.91	5.2466e-16
1585	2029149	2029252	2029201	249.721	0.349288
1586	2029570	2029673	2029626	448.77	2.44157e-14
1587	2030036	2030139	2030084	348.005	1.32415e-08
1588	2030250	2030353	2030305	1048.73	2.07829e-303
1589	2031741	2031853	2031803	262.652	0.343703
1590	2032138	2032248	2032226	490.61	4.71732e-31
1591	2032639	2032741	2032689	813.686	5.24547e-114
1592	2033401	2033504	2033450	323.472	1.12241e-30
1593	2033927	2034035	2033980	458.581	8.65366e-82
1594	2034690	2034797	2034729	297.258	5.33213e-46
1595	2035201	2035317	2035257	324.025	1.96901e-22
1596	2035627	2035729	2035701	425.295	5.1073e-23
1597	2036399	2036501	2036461	1354.11	0
1598	2042179	2042284	2042229	571.488	1.54455e-102
1599	2043015	2043125	2043061	275.896	1.37528e-05
1600	2045251	2045363	2045322	610.934	6.42461e-146
1601	2045622	2045725	2045679	1024.94	3.95838e-267
1602	2045908	2046015	2045963	372.83	3.07776e-13
1603	2046185	2046297	2046255	441.336	0.000806825
1604	2046584	2046693	2046650	376.793	0.0156926
1605	2047285	2047386	2047335	1656.1	0
1606	2048039	2048150	2048096	263.091	0.769933
1607	2049186	2049289	2049239	266.543	0.999999
1608	2049547	2049649	2049610	1012.35	2.8809e-250
1609	2049924	2050027	2049979	339.174	6.47567e-15
1610	2050858	2050967	2050913	469.516	1.27834e-20
1611	2051440	2051570	2051500	285.83	2.86275e-08
1612	2051940	2052060	2051994	243.47	0.997955
1613	2052375	2052477	2052426	844.915	2.59189e-187
1614	2052703	2052815	2052753	688.741	1.75421e-134
1615	2052954	2053083	2053023	337.971	7.18845e-20
1616	2054368	2054469	2054405	2821.68	0
1617	2054895	2054998	2054936	374.37	6.07656e-30
1618	2055409	2055524	2055470	301.949	7.02421e-28
1619	2055688	2055799	2055753	288.192	0.00244021
1620	2056159	2056267	2056214	328.615	3.72628e-20
1621	2056804	2056977	2056853	241.266	0.947817
1622	2057778	2057879	2057839	2573.07	0
1623	2059833	2059935	2059885	784.313	7.09225e-119
1624	2060202	2060315	2060253	322.368	0.290775
1625	2060672	2060774	2060702	284.398	1
1626	2062890	2063004	2062930	305.47	0.999667
1627	2063571	2063688	2063633	247.27	7.21147e-07
1628	2064876	2064980	2064927	436.997	2.20307e-14
1629	2065482	2065586	2065530	690.51	3.3648e-62
1630	2065952	2066058	2066014	846.991	9.60965e-281
1631	2067667	2067768	2067733	1610.78	0
1632	2067996	2068104	2068031	509.415	1.76463e-38
1633	2070018	2070150	2070110	208.499	9.94007e-07
1634	2071347	2071454	2071393	303.433	0.0537057
1635	2072218	2072322	2072273	427.842	1.35186e-20
1636	2073062	2073167	2073119	267.623	7.40498e-11
1637	2074517	2074624	2074583	352.768	4.25672e-29
1638	2075666	2075792	2075730	313.132	8.31601e-34
1639	2079548	2079649	2079590	418.278	2.99389e-38
1640	2080029	2080131	2080075	1386.67	0
1641	2080682	2080789	2080734	344.419	3.48277e-10
1642	2081287	2081392	2081339	603.012	1.14102e-41
1643	2083717	2083821	2083768	875.601	8.32788e-150
1644	2084160	2084262	2084227	419.353	5.10326e-28
1645	2084649	2084750	2084708	1947.5	0
1646	2085482	2085584	2085530	2549.87	0
1647	2087036	2087151	2087089	398.045	9.74673e-53
1648	2087629	2087744	2087702	459.171	1.08825e-33
1649	2088137	2088246	2088178	476.994	9.42853e-39
1650	2088535	2088639	2088600	510.052	1.0429e-35
1651	2088794	2088906	2088841	430.281	9.20302e-08
1652	2089166	2089271	2089231	334.765	3.41314e-14
1653	2089961	2090062	2090019	2068.74	0
1654	2092253	2092354	2092307	1369.21	0
1655	2092616	2092725	2092664	239.362	1
1656	2094435	2094538	2094493	949.131	7.10192e-157
1657	2095778	2095879	2095825	984.399	3.27854e-171
1658	2096597	2096700	2096666	398.925	2.8347e-22
1659	2097788	2097892	2097826	256.368	0.864969
1660	2099569	2099678	2099625	916.183	1.46108e-170
1661	2100214	2100315	2100250	2185.26	0
1662	2105224	2105332	2105291	504.287	5.43893e-64
1663	2107103	2107229	2107163	717.181	2.91861e-140
1664	2107912	2108015	2107953	448.477	3.36072e-25
1665	2110777	2110879	2110820	253.022	4.4279e-05
1666	2112573	2112687	2112635	313.533	4.51818e-26
1667	2112869	2112972	2112923	1025.86	6.10324e-225
1668	2114073	2114175	2114144	1363.97	0
1669	2118063	2118164	2118110	421.763	1.34235e-14
1670	2118478	2118591	2118535	258.522	0.53649
1671	2120976	2121081	2121022	974.952	4.98693e-268
1672	2121598	2121699	2121658	481.415	2.54616e-39
1673	2121828	2122024	2121875	635.462	1.69446e-184
1674	2122205	2122315	2122248	547.683	2.79578e-64
1675	2122567	2122672	2122623	1098.65	2.62285e-212
1676	2123082	2123184	2123119	909.856	1.0878e-145
1677	2123292	2123406	2123351	643.32	4.22549e-116
1678	2123999	2124113	2124059	876.885	2.39013e-148
1679	2124619	2124721	2124678	1554.15	0
1680	2125086	2125192	2125139	641.772	8.17728e-127
1681	2125329	2125452	2125382	694.083	2.65705e-105
1682	2126118	2126219	2126171	3606.04	0
1683	2127896	2128005	2127946	259.945	0.99529
1684	2129158	2129263	2129190	278.787	0.000959742
1685	2133299	2133402	2133348	238.494	0.44176
1686	2134616	2134719	2134670	1581.54	0
1687	2135031	2135137	2135082	537.3	2.44361e-41
1688	2135305	2135413	2135364	243.013	0.352301
1689	2136565	2136666	2136607	1244.41	0
1690	2137262	2137363	2137303	2809.6	0
1691	2138185	2138325	2138252	304.07	1.95508e-12
1692	2139827	2139948	2139868	284.362	0.99999
1693	2140794	2140898	2140856	633.762	1.50477e-179
1694	2142467	2142575	2142540	323.108	0.999837
1695	2142859	2142960	2142911	502.287	2.09039e-17
1696	2143218	2143322	2143275	318.534	1.274e-13
1697	2145068	2145179	2145136	432.591	4.19642e-24
1698	2145321	2145422	2145373	355.156	0.578962
1699	2146289	2146398	2146333	262.462	1
1700	2147209	2147314	2147263	332.233	6.85449e-25
1701	2147974	2148095	2148052	222.3	0.995698
1702	2149720	2149821	2149776	1156.3	0
1703	2150257	2150358	2150302	1148.78	3.24417e-255
1704	2150606	2150708	2150675	1426.4	0
1705	2152589	2152691	2152640	714.111	8.67393e-84
1706	2153974	2154108	2154023	309.993	0.247648
1707	2155106	2155215	2155165	384.256	0.0672968
1708	2157471	2157576	2157507	399.654	1.24901e-27
1709	2161378	2161484	2161440	522.238	3.65808e-81
1710	2163584	2163685	2163630	1394.87	0
1711	2166637	2166739	2166685	835.619	6.34904e-206
1712	2166925	2167027	2166967	684.498	2.61436e-133
1713	2168273	2168377	2168329	296.305	0.967423
1714	2169527	2169628	2169575	1191.14	3.56841e-266
1715	2169833	2169936	2169885	510.732	2.60164e-46
1716	2170308	2170415	2170360	682.362	2.58312e-101
1717	2171114	2171215	2171161	690.001	1.93403e-116
1718	2175255	2175360	2175301	293.866	0.999998
1719	2175775	2175876	2175819	974.601	1.52936e-179
1720	2176951	2177056	2176995	344.448	1.0388e-18
1721	2177398	2177504	2177447	427.071	7.23179e-16
1722	2179019	2179143	2179098	254.73	0.999846
1723	2184297	2184403	2184341	488.569	2.99329e-47
1724	2188353	2188458	2188400	346.96	1.22473e-07
1725	2189124	2189226	2189171	540.896	2.60209e-67
1726	2193676	2193777	2193729	3263.49	0
1727	2194394	2194503	2194458	672.82	8.20362e-73
1728	2194781	2194882	2194840	1519.79	0
1729	2195080	2195201	2195172	385.307	2.02536e-78
1730	2196031	2196132	2196075	3568.15	0
1731	2198095	2198197	2198135	451.92	3.42048e-18
1732	2199472	2199577	2199517	724.671	1.46881e-136
1733	2199949	2200051	2200005	2521.1	0
1734	2201882	2201992	2201914	2610.76	0
1735	2202143	2202420	2202331	2641.49	0
1736	2203336	2203442	2203379	375.777	1.16217e-12
1737	2203651	2203752	2203726	2020.55	0
1738	2206039	2206143	2206093	360.383	0.00043507
1739	2206297	2206416	2206370	297.66	0.00214607
1740	2206508	2206636	2206567	350.839	1.60868e-09
1741	2207505	2207612	2207552	922.163	5.3271e-228
1742	2208007	2208109	2208081	788.656	2.06249e-189
1743	2208296	2208412	2208381	282.825	0.754018
1744	2210463	2210571	2210550	257.651	0.994095
1745	2211226	2211332	2211261	487.287	1.18861e-58
1746	2213013	2213114	2213042	334.542	0.000589016
1747	2213501	2213606	2213555	350.482	4.39294e-09
1748	2213824	2213930	2213862	798.023	1.23784e-129
1749	2215737	2215838	2215785	469.952	2.3293e-43
1750	2216526	2216629	2216578	454.947	1.21811e-51
1751	2216997	2217100	2217054	250.134	1
1752	2217944	2218060	2218000	237.212	0.598355
1753	2218787	2218918	2218832	258.676	0.985991
1754	2224271	2224377	2224336	308.682	1
1755	2226022	2226127	2226079	476.223	1.22122e-09
1756	2226901	2227007	2226948	641.46	3.53171e-101
1757	2229037	2229141	2229100	487.905	7.78756e-47
1758	2229810	2229915	2229849	240.447	0.999999
1759	2230780	2230886	2230832	437.262	4.92115e-37
1760	2237272	2237377	2237313	267.226	1.45794e-11
1761	2237459	2237578	2237515	296.014	4.75885e-11
1762	2237891	2238004	2237965	283.372	0.673557
1763	2238253	2238364	2238311	286.755	0.594016
1764	2238668	2238783	2238726	231.098	0.992936
1765	2239051	2239174	2239122	371.211	1.13291e-16
1766	2239975	2240102	2240015	347.046	0.00063831
1767	2240727	2240828	2240771	1103.22	1.15792e-240
1768	2241101	2241202	2241154	2385.56	0
1769	2241432	2241566	2241478	1137.46	1.08052e-241
1770	2242945	2243050	2242980	410.239	2.12029e-12
1771	2244977	2245088	2245021	344.351	5.19708e-15
1772	2247456	2247563	2247507	379.068	2.95224e-22
1773	2252127	2252231	2252180	438.754	4.82327e-55
1774	2258321	2258452	2258373	257.77	2.59382e-05
1775	2258554	2258688	2258647	244.438	0.997087
1776	2259252	2259356	2259304	502.891	7.52534e-64
1777	2259851	2259958	2259913	511.757	3.83301e-34
1778	2260240	2260351	2260289	309.429	4.3613e-23
1779	2261112	2261215	2261194	619.192	6.13108e-117
1780	2261304	2261406	2261368	568.608	7.31044e-79
1781	2263370	2263485	2263431	300.941	5.8614e-30
1782	2263926	2264027	2263982	3349.04	0
1783	2264231	2264338	2264291	303.274	0.864619
1784	2266036	2266229	2266156	237.547	0.990556
1785	2267435	2267541	2267511	403.484	8.57119e-06
1786	2269309	2269411	2269352	529.777	6.08089e-39
1787	2270047	2270154	2270108	363.875	0.000136951
1788	2275915	2276028	2275990	381.282	9.09983e-15
1789	2281148	2281331	2281241	8767.41	0
1790	2282680	2282783	2282728	669.645	1.0272e-135
1791	2282998	2283107	2283074	554.318	1.22876e-56
1792	2284448	2284556	2284502	298.798	5.80204e-22
1793	2284813	2284934	2284868	281.827	0.000805748
1794	2285373	2285497	2285447	347.287	8.87133e-36
1795	2285639	2285746	2285671	494.639	6.31284e-37
1796	2286039	2286144	2286083	866.711	2.46711e-214
1797	2286246	2286348	2286305	1220.12	0
1798	2286618	2286726	2286675	561.84	9.30214e-105
1799	2287100	2287204	2287167	340.686	1.69663e-14
1800	2287519	2287632	2287582	516.072	5.38414e-33
1801	2288286	2288389	2288308	257.791	0.844575
1802	2288864	2288965	2288920	3714.42	0
1803	2289324	2289436	2289390	270.262	0.5
1804	2290173	2290289	2290186	227.204	1
1805	2290891	2290993	2290948	348.157	3.30304e-19
1806	2291206	2291314	2291272	410.032	5.72666e-91
1807	2291736	2291840	2291803	372.37	1.95953e-17
1808	2292152	2292319	2292279	355.862	1.11154e-17
1809	2292701	2292804	2292743	346.913	0.00657597
1810	2292947	2293053	2292967	241.06	0.942923
1811	2293224	2293333	2293278	518.16	1.76584e-43
1812	2294766	2294868	2294803	785.403	7.25798e-154
1813	2295468	2295569	2295519	275.433	0.0135784
1814	2295975	2296119	2296083	290.23	1.14855e-10
1815	2296519	2296633	2296579	273.692	0.996844
1816	2296807	2296908	2296866	391.051	5.39585e-35
1817	2297557	2297661	2297610	634.252	6.15618e-73
1818	2297956	2298090	2298021	329.604	8.29432e-06
1819	2298393	2298548	2298515	263.475	1.24945e-14
1820	2298716	2298820	2298781	473.353	3.04448e-52
1821	2299674	2299860	2299780	7523.14	0
1822	2300118	2300241	2300180	245.745	0.0160176
1823	2300745	2300847	2300786	263.694	1.15558e-17
1824	2305899	2306006	2305951	530.315	4.77523e-84
1825	2309132	2309240	2309190	294.992	0.997272
1826	2309625	2309727	2309683	4299.56	0
1827	2310186	2310299	2310215	497.568	5.34139e-64
1828	2310494	2310596	2310563	2368.82	0
1829	2312297	2312408	2312372	307.348	0.977261
1830	2315102	2315203	2315145	2629.03	0
1831	2315613	2315723	2315667	338.558	9.48247e-17
1832	2316478	2316596	2316539	268.59	7.86464e-13
1833	2318304	2318406	2318340	2563.44	0
1834	2318832	2318957	2318898	234.088	1
1835	2320828	2320936	2320883	269.655	0.998217
1836	2321947	2322061	2322014	366.067	3.59422e-05
1837	2323239	2323355	2323305	571.911	3.3686e-85
1838	2323749	2323856	2323811	579.381	3.27791e-114
1839	2324078	2324185	2324128	257.528	0.0196408
1840	2324709	2324815	2324757	668.581	1.41594e-71
1841	2325138	2325241	2325170	1189.21	1.04033e-256
1842	2325578	2325687	2325622	466.925	2.15409e-06
1843	2326123	2326231	2326172	300.086	8.9963e-23
1844	2326799	2326900	2326859	2870.21	0
1845	2327129	2327238	2327187	366.302	6.12687e-05
1846	2328682	2328791	2328759	229.88	0.00182919
1847	2329249	2329357	2329319	1115.04	0
1848	2329678	2329781	2329742	482.697	4.60406e-17
1849	2330746	2330852	2330818	279.085	3.59026e-09
1850	2331020	2331124	2331068	690.587	1.17855e-111
1851	2332575	2332676	2332623	804.167	3.93677e-192
1852	2332815	2332922	2332868	509.04	2.74578e-47
1853	2333367	2333473	2333429	307.935	1.0533e-26
1854	2334591	2334693	2334654	289.272	0.062599
1855	2335850	2335956	2335903	1139.15	5.30658e-213
1856	2336116	2336218	2336185	1284.97	4.59253e-271
1857	2343569	2343671	2343620	1037.93	3.84258e-247
1858	2345207	2345312	2345260	677.038	2.25817e-109
1859	2347183	2347290	2347241	268.403	0.67357
1860	2349034	2349149	2349087	222.938	0.963053
1861	2349531	2349636	2349607	518.358	9.47364e-80
1862	2350013	2350119	2350082	608.734	4.03443e-98
1863	2352968	2353080	2353019	301.164	5.04424e-12
1864	2353655	2353758	2353726	591.851	5.21652e-66
1865	2355785	2355906	2355849	396.482	2.11195e-32
1866	2360907	2361032	2360946	257.198	1
1867	2366299	2366410	2366367	249.972	0.035847
1868	2367419	2367525	2367479	358.766	3.78663e-09
1869	2367658	2367765	2367712	279.094	0.993875
1870	2368160	2368275	2368218	239.883	0.732283
1871	2368615	2368716	2368669	630.275	5.42386e-90
1872	2369568	2369670	2369617	2593.19	0
1873	2370006	2370107	2370073	1328.09	0
1874	2370853	2370961	2370890	224.016	3.31533e-14
1875	2371278	2371382	2371358	458.181	0.0664429
1876	2372331	2372434	2372361	1058.23	3.10564e-229
1877	2374099	2374201	2374144	974.63	1.04263e-181
1878	2375336	2375440	2375383	289.648	0.980317
1879	2375904	2376011	2375963	541.3	5.76688e-55
1880	2376541	2376663	2376608	225.801	0.999884
1881	2376695	2376803	2376787	225.183	0.926437
1882	2379461	2379563	2379540	2266.42	0
1883	2380360	2380461	2380416	707.827	7.9188e-139
1884	2381938	2382046	2382001	423.388	3.57822e-34
1885	2382390	2382496	2382441	349.469	5.15281e-06
1886	2382633	2382736	2382675	573.546	5.72106e-56
1887	2382935	2383037	2382975	410.579	2.64536e-13
1888	2383613	2383714	2383652	2035.07	0
1889	2384604	2384707	2384643	561.229	1.29449e-29
1890	2385054	2385168	2385143	469.198	7.22975e-13
1891	2385389	2385490	2385441	1123.27	2.63901700000000e-318
1892	2385772	2385880	2385862	293.571	4.69026e-05
1893	2386931	2387065	2386998	230.552	0.980148
1894	2387165	2387275	2387215	279.762	0.935661
1895	2390099	2390207	2390140	672.855	1.61746e-52
1896	2390754	2390855	2390819	531.043	8.8367e-36
1897	2391217	2391328	2391255	503.799	1.18298e-51
1898	2392352	2392463	2392408	309.488	0.330186
1899	2392873	2392974	2392929	345.375	0.994529
1900	2393563	2393664	2393608	546.646	9.92809e-73
1901	2394746	2394855	2394809	248.839	0.994209
1902	2398610	2398714	2398674	1066.93	1.16384e-237
1903	2398871	2398975	2398914	1129.51	0
1904	2399144	2399258	2399200	506.901	1.81384e-70
1905	2399341	2399457	2399421	460.079	3.77807e-28
1906	2399712	2399815	2399759	252.936	0.00112386
1907	2399953	2400064	2400041	268.559	0.342657
1908	2403817	2403919	2403885	301.051	0.0485641
1909	2404100	2404203	2404133	560.223	2.48015e-53
1910	2404344	2404445	2404384	1203.46	8.96957e-260
1911	2405822	2405926	2405866	524.363	7.10212e-88
1912	2406801	2406907	2406864	324.689	5.45406e-11
1913	2407825	2407926	2407861	2270.03	0
1914	2411104	2411205	2411182	2978.63	0
1915	2411482	2411589	2411518	369.103	7.23493e-05
1916	2413173	2413279	2413252	3309.69	0
1917	2413997	2414119	2414039	450.265	2.14313e-44
1918	2415067	2415169	2415117	589.909	1.81072e-39
1919	2416392	2416495	2416423	712.37	1.2913e-202
1920	2417126	2417240	2417180	261.834	0.438835
1921	2417694	2417800	2417748	551.907	2.64389e-79
1922	2418356	2418467	2418400	1350.26	0
1923	2419290	2419392	2419327	317.4	0.796508
1924	2419588	2419723	2419666	377.867	7.27968e-05
1925	2420083	2420184	2420129	533.311	2.66607e-21
1926	2420349	2420451	2420404	1788.02	0
1927	2421242	2421352	2421292	262.539	0.946221
1928	2421689	2421790	2421730	1260.23	0
1929	2422030	2422133	2422083	694.04	3.90867e-148
1930	2422792	2422902	2422848	330.718	0.927627
1931	2423848	2423956	2423920	268.054	0.0475856
1932	2424389	2424491	2424428	387.981	7.4481e-12
1933	2426008	2426125	2426050	236.544	0.305518
1934	2426728	2426845	2426789	378.479	3.40969e-09
1935	2427767	2427888	2427838	243.06	0.377511
1936	2428498	2428603	2428545	322.309	0.0211837
1937	2428768	2428874	2428826	363.112	2.91246e-30
1938	2430691	2430805	2430749	367.301	8.07067e-32
1939	2432506	2432608	2432557	1610.75	0
1940	2432857	2432959	2432910	3524.37	0
1941	2433438	2433566	2433487	6015.98	0
1942	2433826	2433936	2433868	683.864	2.50253e-76
1943	2435943	2436060	2435987	260.155	1
1944	2438284	2438404	2438357	249.687	0.363023
1945	2438847	2438948	2438888	246.847	1
1946	2440204	2440311	2440263	477.034	6.26792e-15
1947	2440841	2440942	2440893	465.461	1.76266e-12
1948	2441379	2441481	2441423	478.665	2.49814e-45
1949	2441658	2441781	2441713	310.642	0.00787602
1950	2445333	2445438	2445361	483.916	1.20447e-70
1951	2446273	2446390	2446335	265	0.43121
1952	2446621	2446726	2446672	431.198	5.39909e-17
1953	2447167	2447277	2447231	390.411	2.10796e-14
1954	2447917	2448019	2447962	3807.58	0
1955	2450072	2450174	2450120	1210.67	8.30889e-303
1956	2451395	2451497	2451439	586.874	1.60224e-53
1957	2455836	2455947	2455871	281.483	8.52615e-06
1958	2461351	2461453	2461414	1117.84	1.43726e-230
1959	2470766	2470878	2470844	344.483	0.0117988
1960	2471247	2471355	2471292	407.242	1.25417e-24
1961	2471798	2471912	2471875	305.04	1.39779e-15
1962	2472380	2472481	2472430	1260.48	0
1963	2472816	2472919	2472866	382.164	1.55054e-19
1964	2474008	2474116	2474060	575.821	1.0936e-75
1965	2477205	2477313	2477257	304.732	0.0103624
1966	2477876	2477992	2477938	363.13	8.67884e-17
1967	2478438	2478539	2478483	4164.68	0
1968	2479022	2479126	2479068	1035.71	9.59488e-222
1969	2481449	2481565	2481510	272.687	0.293405
1970	2481788	2481894	2481863	236.321	0.0372659
1971	2482103	2482215	2482175	431.906	1.94058e-19
1972	2482352	2482506	2482487	253.398	0.44642
1973	2482783	2482884	2482844	2935.01	0
1974	2490529	2490636	2490576	307.063	0.00091915
1975	2490992	2491095	2491043	221.115	0.999874
1976	2492168	2492272	2492228	1011.74	1.20058e-235
1977	2492655	2492756	2492703	692.961	1.40704e-100
1978	2493891	2494006	2493922	237.915	0.810419
1979	2494773	2494876	2494811	427.834	1.99842e-06
1980	2495603	2495718	2495662	408.237	1.15834e-27
1981	2496699	2496803	2496761	474.131	3.46257e-53
1982	2498343	2498455	2498392	240.666	0.0974183
1983	2498907	2499013	2498947	805.851	1.65509e-126
1984	2499944	2500053	2499998	408.927	5.18007e-07
1985	2500831	2500934	2500886	717.305	8.01697e-119
1986	2507599	2507700	2507643	1366.95	2.6364e-265
1987	2508141	2508248	2508198	276.642	6.18015e-08
1988	2510785	2510886	2510842	712.225	1.39598e-116
1989	2512335	2512436	2512398	265.568	0.000344832
1990	2513923	2514024	2513968	3278.04	0
1991	2514255	2514360	2514301	974.035	3.08263e-197
1992	2514453	2514562	2514538	704.682	9.61414e-113
1993	2516543	2516644	2516605	478.912	7.48395e-41
1994	2517288	2517394	2517352	349.016	1.11065e-14
1995	2517600	2517702	2517646	1696.08	0
1996	2518124	2518226	2518178	2160.76	0
1997	2519857	2519962	2519910	403.672	0.000190023
1998	2520648	2520754	2520680	424.299	5.72753e-42
1999	2522131	2522241	2522205	243.627	1
[truncated: 160 more rows]

## Sheet: Table S4
JGI ID	Common Name	Strand	Translation Start	Literature 5' Position	Literature 5' Position (Alternate)	5' TSS RNA Sequencing	RNA Seq - Literature	Method	Citation
637799646	kaiB	0	1240467	1240504		1240535	31	Primer Extention	Kutsuna S, Nakahira Y, Katayama M, Ishiura M, Kondo T: Transcriptional regulation of the circadian clock operon kaiBC by upstream regions in cyanobacteria. Mol Microbiol 2005, 57: 1474-1484.
637800572	nblA	1	2207167	2207098	2207108	2207101	3	Primer Extention	Luque I, Zabulon G, Contreras A, Houmard J: Convergence of two global transcriptional regulators on nitrogen induction of the stress-acclimation gene nblA in the cyanobacterium Synechococcus sp. PCC 7942. Mol Microbiol 2001, 41: 937–947.
637800601	glnA	0	2240726	2240873		2240871	-2	Primer Extension	Luque I, Flores E, Herrero A: Molecular mechanism for the operation of nitrogen control in cyanobacteria. EMBO J 1994, 13(12): 2862-2869.
637798533	ntcA	1	126390	126281		126282	1	Primer Extension	Luque I, Flores E, Herrero A: Molecular mechanism for the operation of nitrogen control in cyanobacteria. EMBO J 1994, 13(12): 2862-2869.
637799669	nir	0	1264801	1264833		1264857	24	Primer Extension	Luque I, Flores E, Herrero A: Molecular mechanism for the operation of nitrogen control in cyanobacteria. EMBO J 1994, 13(12): 2862-2869.
637798830	psbAI	1	413873	413821		413831	10		Nair U, Thomas C, Golden S: Functional Elements of the Strong psbAI Promoter of Synechococcus elongatus PCC 7942. J Bacteriol 2001, 183: 1740-1747.
637799310	psbAII	1	903201	903142		903156	14	S1 Nuclease	Bustos S, Schaefer M, Golden S: Different and Rapid Responses of Four Cyanobacterial psbA Transcripts to Changes in Light Intensity. J Bacteriol 1990, 172: 1998-2004.
637800826	ftsz	1	2445387	2445344	2445309	2445310	1 (to TSS 2)	Primer Extension	Mori T, Johnson C: Independence of Circadian Timing from Cell Division in Cyanobacteria. J Bacteriol 2001, 183: 2439-2444
637798517	dnaK2	1	110012	109941	109953	109989	36	Primer Extension	Sato M, Nimura-Matsune K, Watanabe S, Chibazakura T, Yoshikawa H: Expression Analysis of Multiple dnaK Genes in the Cyanobacterium Synechococcus elongatus PCC 7942. J Bacteriol 2007, 189: 3751–3758.
637800616	dpsA	0	2252726	2252755		2252756	1	Primer Extension	Dwivedi K, Sen A, Bullerjahn G: Expression and mutagenesis of the dpsA gene of Synechococcus sp. PCC7942, encoding a DNA-binding protein involved in oxidative stress protection. FEMS Microbiol Lett 1997, 155: 85-91.
637800762	GroESL	0	2383607	2383680		2383678	-2	S1 Nuclease and Primer Extension	Webb R, Reddy K, Sherman L: Regulation and Sequence of the Synechococcus sp. Strain PCC 7942 groESL Operon, Encoding a Cyanobacterial Chaperonin. J Bacteriol 1990, 172: 5079-5088.
637800074	psbDII	0	1706484	1706592		1706593	1	S1; mung bean nuclease-protection; Primer Extension	Golden S, Stearns G: Nucleotide sequence and transcript analysis of three photosystem II genes from the cyanobacterium Synechococcus sp. PCC7942. Gene 1988, 67: 85-96.
637799067	psbDI	1	650232	650180		650180	0	S1; mung bean nuclease-protection; Primer Extension	Golden S, Stearns G: Nucleotide sequence and transcript analysis of three photosystem II genes from the cyanobacterium Synechococcus sp. PCC7942. Gene 1988, 67: 85-96.
637799647	kaiA	0	1241411	1241477		1241517	40	Primer Extension	Kutsuna et al: The Circadian Clock-Related Gene pex Regulates a Negative cis Element in the kaiA Promoter Region. J Bacteriol 2007, 189: 7690-7696.
637798575	glnN	1	168176	168154		168146	-8	Primer Extension	Sauer J, Dirmeier U, Forchhammer K: The Synechococcus Strain PCC 7942 glnN Product (Glutamine Synthetase III) Helps Recovery from Prolonged Nitrogen Chlorosis. J Bacteriol 2000, 182: 5615-5619.
637799089	pex	0	672462	672591	672626	672657	31 (to TSS 2)	Primer Extension	Kutsuna S, Kondo T, Aoki S, Ishiura M: A Period-Extender Gene, pex, That Extends the Period of the Circadian Clock in the Cyanobacterium Synechococcus sp. Strain PCC 7942. J Bacteriol 1998, 180: 2167-2174.
637799469	cpcB1A1(P1a)	1	1060318	1060066		1060067	1	S1 Nuclease and Primer Extension	Sawaki H, Sugiyama T, Omata, T: Promoters of the Phycocyanin Gene Clusters of the Cyanobacterium Synechococcus sp. Strain PCC 7942. Plant Cell Physiol 1998, 39: 756-761.
637799474	cpcB2A2(P2)	1	1064073	1063933		1063935	2	S1 Nuclease and Primer Extension	Sawaki H, Sugiyama T, Omata, T: Promoters of the Phycocyanin Gene Clusters of the Cyanobacterium Synechococcus sp. Strain PCC 7942. Plant Cell Physiol 1998, 39: 756-761.

## Sheet: Table S5
JGI ID	7942 ID	Start	End	Strand	Mean RNA Seq over ORF
637798406	Synpcc7942_0001	65	1237	1	20.0273
637798407	Synpcc7942_0002	1262	2134	1	6.84078
637798408	Synpcc7942_0003	2178	4511	1	14.3141
637798409	Synpcc7942_0004	4596	6077	1	33.6188
637798410	Synpcc7942_0005	6111	7706	0	3.38033
637798411	Synpcc7942_0006	7779	8192	0	4.08696
637798412	Synpcc7942_0007	8189	8539	0	11.9772
637798413	Synpcc7942_0008	8536	8859	0	26.7531
637798414	Synpcc7942_0009	8964	10166	1	10.8537
637798415	Synpcc7942_0010	10252	10878	0	21.2887
637798416	Synpcc7942_0011	10998	11474	0	13.2579
637798417	Synpcc7942_0012	11641	11964	0	59.1636
637798418	Synpcc7942_0013	12321	13028	1	8.17514
637798419	Synpcc7942_0014	13067	13411	0	12.6464
637798420	Synpcc7942_0015	13577	14248	0	2.24256
637798421	Synpcc7942_0016	15020	15604	1	3.84615
637798422	Synpcc7942_0017	15630	16193	0	1.01241
637798423	Synpcc7942_0018	16206	18392	0	8.40969
637798424	Synpcc7942_0019	18615	20489	1	11.6779
637798425	Synpcc7942_0020	20490	21092	1	7.54395
637798426	Synpcc7942_0021	21134	21874	0	3.51552
637798427	Synpcc7942_0022	21880	23049	0	4.65299
637798428	Synpcc7942_0023	23057	24121	0	6.54648
637798429	Synpcc7942_0024	24181	25371	0	2.51637
637798430	Synpcc7942_0025	25416	27122	1	5.05272
637798431	Synpcc7942_0026	27082	28059	0	6.34356
637798432	Synpcc7942_0027	28184	29350	1	2.27763
637798433	Synpcc7942_0028	29347	30015	1	1.32436
637798434	Synpcc7942_0029	30012	30833	1	1.43674
637798435	Synpcc7942_0030	30839	31471	1	4.52765
637798436	Synpcc7942_0031	31464	32738	1	2.71843
637798437	Synpcc7942_0032	32849	33202	0	3.64407
637798438	Synpcc7942_0033	33174	33506	0	4.59159
637798439	Synpcc7942_0034	33685	33798	1	0.429825
637798440	Synpcc7942_0035	34357	35115	0	1.72727
637798441	Synpcc7942_0036	35341	36126	1	2.20102
637798442	Synpcc7942_0037	36123	36326	0	4.77451
637798443	Synpcc7942_0038	36479	36955	1	6.7673
637798444	Synpcc7942_0039	37130	38545	1	18.7825
637798445	Synpcc7942_0040	38630	39007	1	9.85185
637798446	Synpcc7942_0041	39441	40745	1	2.46897
637798448	Synpcc7942_0042	40855	41091	0	77.8565
637798449	Synpcc7942_0043	41131	41496	0	2.86885
637798450	Synpcc7942_0044	41495	43477	1	3.21382
637798451	Synpcc7942_0045	43572	44927	1	1.87242
637798452	Synpcc7942_0046	45164	46507	1	15.407
637798453	Synpcc7942_0047	46515	48881	1	6.33122
637798454	Synpcc7942_0048	48927	49361	0	79.4299
637798455	Synpcc7942_0049	49550	49984	0	109.931
637798456	Synpcc7942_0050	50070	52616	1	14.0801
637798457	Synpcc7942_0051	52606	54507	0	5.37487
637798458	Synpcc7942_0052	54512	55030	0	6.69942
637798459	Synpcc7942_0053	55204	56352	0	3.13751
637798460	Synpcc7942_0054	56423	57190	0	7.3138
637798461	Synpcc7942_0055	57223	57906	0	11.3904
637798462	Synpcc7942_0056	57941	59068	0	4.18351
637798463	Synpcc7942_0057	59072	60304	0	3.89132
637798464	Synpcc7942_0058	60301	60846	0	5.63004
637798465	Synpcc7942_0059	60867	61112	0	14.1179
637798466	Synpcc7942_0060	61091	61369	0	14.6237
637798467	Synpcc7942_0061	61366	62472	0	3.68293
637798468	Synpcc7942_0062	62469	63242	0	6.71447
637798469	Synpcc7942_0063	64266	64706	0	0.290249
637798470	Synpcc7942_0064	64703	64870	0	1.06548
637798471	Synpcc7942_0065	64987	65541	0	61.3369
637798472	Synpcc7942_0066	65658	67172	0	2.57294
637798473	Synpcc7942_0067	67177	67986	0	4.31852
637798474	Synpcc7942_0068	67991	68980	0	3.63434
637798475	Synpcc7942_0069	69079	69375	1	4.17508
637798476	Synpcc7942_0070	69378	69938	0	1.42781
637798477	Synpcc7942_0071	69940	71139	0	7.035
637798478	Synpcc7942_0072	71307	71960	0	4.48624
637798479	Synpcc7942_0073	72000	73196	0	15.0852
637798480	Synpcc7942_0074	73306	73659	0	1.38701
637798481	Synpcc7942_0075	73775	75088	1	13.5335
637798482	Synpcc7942_0076	75091	75852	1	8.15486
637798483	Synpcc7942_0077	75928	76617	1	6.8087
637798484	Synpcc7942_0078	76614	77063	0	8.66889
637798485	Synpcc7942_0079	77138	77584	0	19.8949
637798486	Synpcc7942_0080	77648	78871	0	9.98366
637798487	Synpcc7942_0081	78987	79196	0	18.3857
637798488	Synpcc7942_0082	79265	81013	1	5.8016
637798489	Synpcc7942_0083	81023	81220	1	13.0909
637798490	Synpcc7942_0084	81217	81918	1	5.92877
637798491	Synpcc7942_0085	82179	82865	0	2.88646
637798492	Synpcc7942_0086	82871	84955	0	8.22638
637798493	Synpcc7942_0087	84964	86475	0	10.752
637798494	Synpcc7942_0088	86547	87269	1	8.77732
637798495	Synpcc7942_0089	87881	88615	0	8.66803
637798496	Synpcc7942_0090	88735	89718	1	7.8252
637798497	Synpcc7942_0091	89715	90326	0	5.96078
637798498	Synpcc7942_0092	90583	90930	0	15.319
637798499	Synpcc7942_0093	91029	91676	1	3.58796
637798500	Synpcc7942_0094	91676	92611	1	1.57158
637798501	Synpcc7942_0095	92590	93339	0	51.9227
637798502	Synpcc7942_0096	93764	94285	0	13.1245
637798503	Synpcc7942_0097	94375	98166	0	1.62421
637798504	Synpcc7942_0098	98302	100086	0	14.107
637798505	Synpcc7942_0099	100202	100531	1	4.15758
637798506	Synpcc7942_0100	100528	101082	0	9.53514
637798507	Synpcc7942_0101	101259	102593	1	38.8727
637798508	Synpcc7942_0102	102674	103237	1	18.3404
637798509	Synpcc7942_0103	103268	103645	0	2.5291
637798510	Synpcc7942_0104	103632	104408	0	4.29858
637798511	Synpcc7942_0105	104653	106377	0	3.01913
637798512	Synpcc7942_0106	106374	106952	0	3.59067
637798513	Synpcc7942_0107	106965	108383	0	9.31431
637798514	Synpcc7942_0108	108556	108816	1	6.14176
637798515	Synpcc7942_0109	108877	109383	1	19.0099
637798516	Synpcc7942_0110	109390	109947	1	9.06452
637798517	Synpcc7942_0111	110012	111607	1	3.46115
637798518	Synpcc7942_0112	111686	113140	1	1.67904
637798519	Synpcc7942_0113	113196	113288	1	48.7312
637798520	Synpcc7942_0114	113327	113698	1	36.4731
637798521	Synpcc7942_0115	113631	114146	0	0.965116
637798522	Synpcc7942_0116	114299	115273	1	4.20308
637798523	Synpcc7942_0117	115391	116722	1	3.62312
637798524	Synpcc7942_0118	116943	118427	1	36.6007
637798525	Synpcc7942_0119	118735	119292	0	2.67204
637798526	Synpcc7942_0120	119508	119993	0	2.03086
637798527	Synpcc7942_0121	120013	121239	0	1.35371
637798528	Synpcc7942_0122	121831	123408	0	1.45311
637798529	Synpcc7942_0123	123808	123897	0	0.577778
637798530	Synpcc7942_0124	124070	124669	0	5.65
637798531	Synpcc7942_0125	124738	125367	0	21.6905
637798532	Synpcc7942_0126	125382	126158	0	10.4144
637798533	Synpcc7942_0127	126390	127058	1	10.7743
637798534	Synpcc7942_0128	127151	128449	1	6.58353
637798535	Synpcc7942_0129	128446	128877	1	4.58333
637798536	Synpcc7942_0130	128822	129409	0	15.2687
637798537	Synpcc7942_0131	129670	132495	0	3.1235
637798538	Synpcc7942_0132	132721	133770	0	1.49333
637798539	Synpcc7942_0133	133915	134754	1	11.6881
637798540	Synpcc7942_0134	134745	136052	1	7.01223
637798541	Synpcc7942_0135	136016	136651	0	2.16352
637798542	Synpcc7942_0136	136706	138013	0	1.92584
637798543	Synpcc7942_0137	138115	139278	1	30.0009
637798544	Synpcc7942_0138	139416	140018	1	19.9818
637798545	Synpcc7942_0139	140268	142106	1	79.7151
637798546	Synpcc7942_0140	142233	142631	0	27.6942
637798547	Synpcc7942_0141	142618	143562	0	10.8952
637798548	Synpcc7942_0142	143572	144966	0	15.9032
637798549	Synpcc7942_0143	145003	145983	0	25.0877
637798550	Synpcc7942_0144	146268	146720	1	8.48344
637798551	Synpcc7942_0145	146717	147040	0	5.7716
637798552	Synpcc7942_0146	147160	147855	1	3.56178
637798553	Synpcc7942_0147	148159	148491	0	9.94294
637798554	Synpcc7942_0148	148646	150190	1	4.36375
637798555	Synpcc7942_0149	150187	150744	0	2.4086
637798556	Synpcc7942_0150	150752	151918	0	5.4413
637798557	Synpcc7942_0151	152527	154917	1	5.03137
637798558	Synpcc7942_0152	154914	156011	0	16.0018
637798559	Synpcc7942_0153	156026	156307	0	45.0496
637798560	Synpcc7942_0154	156340	156957	1	5.51294
637798561	Synpcc7942_0155	156954	157184	1	2.19048
637798562	Synpcc7942_0156	157210	158841	0	15.3603
637798563	Synpcc7942_0157	159042	159560	0	64.4008
637798564	Synpcc7942_0158	159996	161171	0	41.6497
637798565	Synpcc7942_0159	161198	161632	0	8.38621
637798566	Synpcc7942_0160	161726	162661	1	5.98077
637798567	Synpcc7942_0161	162764	163306	1	11.3462
637798568	Synpcc7942_0162	163405	163755	1	31.886
637798569	Synpcc7942_0163	163761	164510	1	14.8267
637798570	Synpcc7942_0164	164548	164967	1	48.7714
637798571	Synpcc7942_0165	164986	165486	1	14.7725
637798572	Synpcc7942_0166	165483	166436	1	13.8868
637798573	Synpcc7942_0167	166695	166925	0	10.0563
637798574	Synpcc7942_0168	167065	167748	1	19.652
637798575	Synpcc7942_0169	168176	170347	1	12.6924
637798576	Synpcc7942_0170	170498	170752	1	4.70196
637798577	Synpcc7942_0171	170797	171915	1	107.577
637798578	Synpcc7942_0172	171912	172205	1	6.69388
637798579	Synpcc7942_0173	172202	173071	0	1.72299
637798580	Synpcc7942_0174	173111	173989	1	2.08077
637798581	Synpcc7942_0175	173986	174198	1	2.58216
637798582	Synpcc7942_0176	174311	174712	1	18.9279
637798583	Synpcc7942_0177	174709	175497	0	4.35615
637798584	Synpcc7942_0178	175494	176471	0	7.1411
637798585	Synpcc7942_0179	176742	177095	1	2.31638
637798586	Synpcc7942_0180	177550	178422	0	6.11226
637798587	Synpcc7942_0181	178419	179792	0	10.3777
637798588	Synpcc7942_0182	180156	180881	0	0.860882
637798589	Synpcc7942_0183	181078	181467	1	8.74615
637798590	Synpcc7942_0184	181464	182555	1	2.75
637798591	Synpcc7942_0185	182620	184146	1	1.66798
637798592	Synpcc7942_0186	184160	184411	1	1.63095
637798593	Synpcc7942_0187	184418	185461	0	3.69157
637798594	Synpcc7942_0188	185682	187418	1	2.25964
637798595	Synpcc7942_0189	187531	189258	0	43.2286
637798596	Synpcc7942_0190	189273	190397	0	2.10133
637798597	Synpcc7942_0191	190472	191620	1	18.2924
637798598	Synpcc7942_0192	191710	192186	0	20.7757
637798599	Synpcc7942_0193	192247	192471	0	17.6089
637798600	Synpcc7942_0194	192655	195516	0	5.19252
637798601	Synpcc7942_0195	195630	196058	1	8.49883
637798602	Synpcc7942_0196	196094	197575	0	5.76653
637798603	Synpcc7942_0197	197572	198933	0	11.6153
637798604	Synpcc7942_0198	198993	200429	0	6.62074
637798605	Synpcc7942_0199	200426	201352	0	9.73679
637798606	Synpcc7942_0200	201352	201888	0	7.12849
637798607	Synpcc7942_0201	201889	202641	0	8.08499
637798608	Synpcc7942_0202	202638	204089	0	10.1853
637798609	Synpcc7942_0203	204483	205589	0	2.38844
637798610	Synpcc7942_0204	205582	206046	0	7.49677
637798611	Synpcc7942_0205	206198	207214	1	6.11504
637798612	Synpcc7942_0206	207362	208750	1	1.17495
637798613	Synpcc7942_0207	208813	208983	1	7.5731
637798614	Synpcc7942_0208	209056	211827	1	2.39935
637798615	Synpcc7942_0209	211824	212450	0	3.00957
637798616	Synpcc7942_0210	212496	212897	1	6.21393
637798617	Synpcc7942_0211	212909	214384	1	3.28726
637798618	Synpcc7942_0212	214471	215559	1	9.29293
637798619	Synpcc7942_0213	215643	216188	0	3.9707
637798620	Synpcc7942_0214	216509	217432	1	6.74026
637798621	Synpcc7942_0215	217424	217813	0	28.5718
637798622	Synpcc7942_0216	217948	218964	0	3.96853
637798623	Synpcc7942_0217	219113	219871	1	26.3452
637798624	Synpcc7942_0218	220024	220191	0	13.7738
637798625	Synpcc7942_0219	220316	220636	0	5.79751
637798626	Synpcc7942_0220	220639	221397	0	6.19631
637798627	Synpcc7942_0221	221498	222535	1	5.05491
637798628	Synpcc7942_0222	222532	223398	1	2.98039
637798629	Synpcc7942_0223	223395	223805	0	17.1995
637798630	Synpcc7942_0224	223821	223961	0	21.5461
637798631	Synpcc7942_0225	224060	224263	1	420.814
637798632	Synpcc7942_0226	224357	224632	1	44.5616
637798633	Synpcc7942_0227	224629	225255	1	20.1244
637798634	Synpcc7942_0228	225284	225544	1	9.86207
637798635	Synpcc7942_0229	225658	226221	1	21.9521
637798636	Synpcc7942_0230	226263	227309	0	4.01433
637798637	Synpcc7942_0231	227407	227931	0	1.49143
637798638	Synpcc7942_0232	227939	229285	0	4.69933
637798639	Synpcc7942_0233	229629	230054	0	16.7019
637798640	Synpcc7942_0234	230158	231150	0	3.84894
637798641	Synpcc7942_0235	231162	231677	1	6.77907
637798642	Synpcc7942_0236	232018	232557	1	12.9759
637798643	Synpcc7942_0237	232565	233143	0	2.96546
637798644	Synpcc7942_0238	233143	234324	0	4.55415
637798645	Synpcc7942_0239	234331	234669	0	10.6903
637798646	Synpcc7942_0240	234851	235342	0	83.5528
637798647	Synpcc7942_0241	235487	236854	1	3.79751
637798648	Synpcc7942_0242	237166	238275	0	12.4793
637798649	Synpcc7942_0243	238379	238522	0	201.333
637798650	Synpcc7942_0244	238622	241156	0	21.7436
637798651	Synpcc7942_0245	241168	242229	0	22.3371
637798652	Synpcc7942_0246	242421	243500	1	6.81296
637798653	Synpcc7942_0247	243507	244640	1	2.68519
637798654	Synpcc7942_0248	244642	245832	1	3.89924
637798655	Synpcc7942_0249	245851	246636	1	5.80153
637798656	Synpcc7942_0250	246639	247106	1	4.56197
637798657	Synpcc7942_0251	247110	247880	1	1.63294
637798658	Synpcc7942_0252	247909	248136	0	183.917
637798659	Synpcc7942_0253	248171	248629	0	167.763
637798660	Synpcc7942_0254	248859	251429	1	27.4854
637798661	Synpcc7942_0255	251503	252783	0	6.03903
637798662	Synpcc7942_0256	252873	254099	1	8.76039
637798663	Synpcc7942_0257	254096	254845	0	2.27733
637798664	Synpcc7942_0258	254894	255334	1	6.80952
637798665	Synpcc7942_0259	255474	255806	1	65.2042
637798666	Synpcc7942_0260	255961	258435	0	179.669
637798667	Synpcc7942_0261	258579	259178	0	7.78667
637798668	Synpcc7942_0262	259226	260620	1	21.843
637798669	Synpcc7942_0263	260700	261620	1	10.8643
637798670	Synpcc7942_0264	261617	262372	1	7.62169
637798671	Synpcc7942_0265	262385	262660	0	11.6775
637798672	Synpcc7942_0266	262638	263195	0	9.95341
637798673	Synpcc7942_0267	263757	264485	1	29.572
637798674	Synpcc7942_0268	264482	264964	0	2.49689
637798675	Synpcc7942_0269	264976	265857	0	3.79138
637798676	Synpcc7942_0270	265975	267168	1	4.83501
637798677	Synpcc7942_0271	267165	267896	1	4.45219
637798678	Synpcc7942_0272	267889	268683	1	5.66541
637798679	Synpcc7942_0273	268662	269291	1	5.19365
637798680	Synpcc7942_0274	269329	269667	1	5.53982
637798681	Synpcc7942_0275	269657	269989	1	9.47447
637798682	Synpcc7942_0276	270001	271473	0	8.41684
637798683	Synpcc7942_0277	271493	273532	0	2.93333
637798684	Synpcc7942_0278	273657	274154	1	3.33333
637798685	Synpcc7942_0279	274154	275758	1	3.53894
637798686	Synpcc7942_0280	275768	277033	0	2.91627
637798687	Synpcc7942_0281	277043	278116	0	11.4264
637798688	Synpcc7942_0282	278139	279422	0	29.0576
637798689	Synpcc7942_0283	279619	280623	0	1.90647
637798690	Synpcc7942_0284	280701	281009	1	38.9773
637798691	Synpcc7942_0285	281054	281395	1	42.6579
637798692	Synpcc7942_0286	281480	281842	1	8.68595
637798693	Synpcc7942_0287	281897	282592	1	4.09339
637798694	Synpcc7942_0288	282604	283962	0	4.7557
637798695	Synpcc7942_0289	284148	286994	1	25.6906
637798696	Synpcc7942_0290	287003	288139	1	7.24099
637798697	Synpcc7942_0291	288312	288530	1	36.8539
637798698	Synpcc7942_0292	288534	289760	1	6.08476
637798699	Synpcc7942_0293	289757	290095	0	10.9351
637798700	Synpcc7942_0294	290394	291227	1	164.603
637798701	Synpcc7942_0295	291417	292604	1	19.0076
637798702	Synpcc7942_0296	292750	294765	1	10.6781
637798703	Synpcc7942_0297	294872	296713	1	75.4995
637798704	Synpcc7942_0298	296980	297627	0	2.75154
637798705	Synpcc7942_0299	297624	298373	0	5.65733
637798706	Synpcc7942_0300	298398	299435	0	14.8314
637798707	Synpcc7942_0301	299628	299990	1	38.314
637798708	Synpcc7942_0302	300008	301447	0	2.59028
637798709	Synpcc7942_0303	301543	302697	1	0.743723
637798710	Synpcc7942_0304	302833	303480	1	31.8611
637798711	Synpcc7942_0305	303815	304045	1	29.5887
637798712	Synpcc7942_0306	304039	304347	0	1.80259
637798713	Synpcc7942_0307	304710	305936	0	7.22983
637798714	Synpcc7942_0308	305969	307108	0	15.9272
637798715	Synpcc7942_0309	307139	309043	0	16.0163
637798716	Synpcc7942_0310	309473	310417	0	2.90794
637798717	Synpcc7942_0311	310414	311253	0	8.25119
637798718	Synpcc7942_0312	311280	311708	0	20.6853
637798719	Synpcc7942_0313	311762	312274	1	18.8265
637798720	Synpcc7942_0314	312403	313032	0	5.87778
637798721	Synpcc7942_0315	313079	314374	0	45.311
637798722	Synpcc7942_0316	314432	314623	0	216.312
637798723	Synpcc7942_0317	314897	315355	1	7.78649
637798724	Synpcc7942_0318	315642	316097	1	13.6996
637798725	Synpcc7942_0319	316162	316980	1	3.8547
637798726	Synpcc7942_0320	317010	318008	1	3.15115
637798727	Synpcc7942_0321	318147	318485	0	238.909
637798728	Synpcc7942_0322	318679	320049	0	7.88257
637798729	Synpcc7942_0323	320046	320804	0	16.7088
637798730	Synpcc7942_0324	320824	322008	0	10.7426
637798731	Synpcc7942_0325	322093	322296	0	740.167
637798732	Synpcc7942_0326	322388	322873	0	996.093
637798733	Synpcc7942_0327	322930	323415	0	1020.09
637798734	Synpcc7942_0328	323781	325898	0	167.036
637798735	Synpcc7942_0329	326113	327357	1	3.9261
637798736	Synpcc7942_0330	327394	327900	1	281.221
637798737	Synpcc7942_0331	327926	328711	1	292.771
637798738	Synpcc7942_0332	328854	329099	1	313.012
637798739	Synpcc7942_0333	329244	329720	1	117.432
637798740	Synpcc7942_0334	329764	330279	1	78.9845
637798741	Synpcc7942_0335	330289	330831	1	92.0552
637798742	Synpcc7942_0336	330878	332395	1	79.9578
637798743	Synpcc7942_0337	332458	333408	1	48.7277
637798744	Synpcc7942_0338	333517	333834	1	12.6226
637798745	Synpcc7942_0339	333995	335074	1	4.74907
637798746	Synpcc7942_0340	335071	335652	1	7.3677
637798747	Synpcc7942_0341	335633	336205	1	4.11518
637798748	Synpcc7942_0342	336363	336590	1	5.52193
637798749	Synpcc7942_0343	336654	337055	1	75.7338
637798750	Synpcc7942_0344	337408	338451	0	15.8036
637798751	Synpcc7942_0345	338536	339306	0	4.06226
637798752	Synpcc7942_0346	339352	340131	1	8.67949
637798753	Synpcc7942_0347	340288	340452	1	98.8182
637798754	Synpcc7942_0348	340698	341768	0	18.0131
637798755	Synpcc7942_0349	341883	342443	0	10.9768
637798756	Synpcc7942_0350	342793	343671	1	3.70535
637798757	Synpcc7942_0351	343699	344832	1	4.04145
637798758	Synpcc7942_0352	344823	345431	0	20.1248
637798759	Synpcc7942_0353	345470	346432	1	4.20042
637798760	Synpcc7942_0354	346832	348460	0	4.72498
637798761	Synpcc7942_0355	348457	348870	0	21.285
637798762	Synpcc7942_0356	348922	349146	0	26.0267
637798763	Synpcc7942_0357	349875	351278	0	5.29274
637798764	Synpcc7942_0358	351309	351950	0	1.81153
637798765	Synpcc7942_0359	352026	353207	1	6.03892
637798766	Synpcc7942_0360	353103	354299	0	8.63158
637798767	Synpcc7942_0361	354532	354759	1	245.039
637798768	Synpcc7942_0362	354884	355483	1	15.1267
637798769	Synpcc7942_0363	355509	355793	1	11.7754
637798770	Synpcc7942_0364	355865	356416	1	8.13043
637798771	Synpcc7942_0365	356676	357305	1	6.61905
637798772	Synpcc7942_0366	357549	359732	1	4.92399
637798773	Synpcc7942_0367	359767	360690	0	2.68723
637798774	Synpcc7942_0368	360711	362063	1	1.92831
637798775	Synpcc7942_0369	362147	363601	1	9.35808
637798776	Synpcc7942_0370	363763	365067	1	7.71724
637798777	Synpcc7942_0371	365116	366015	1	3.36889
637798778	Synpcc7942_0372	366053	366853	1	3.91011
637798779	Synpcc7942_0373	366738	368024	0	5.77622
637798780	Synpcc7942_0374	368290	368574	0	29.7719
637798781	Synpcc7942_0375	368929	370344	0	3.48093
637798782	Synpcc7942_0376	370341	371867	0	7.99542
637798783	Synpcc7942_0377	371868	372206	0	97.8142
637798784	Synpcc7942_0378	372532	373326	1	15.7711
637798785	Synpcc7942_0379	373380	373763	1	35.3802
637798786	Synpcc7942_0380	373785	374828	1	13.7146
637798787	Synpcc7942_0381	375032	375346	0	46.0984
637798788	Synpcc7942_0382	375456	375722	0	64.0562
637798789	Synpcc7942_0383	375762	376448	0	24.5953
637798790	Synpcc7942_0384	376527	377237	0	2.27004
637798791	Synpcc7942_0385	377321	378694	0	70.064
637798792	Synpcc7942_0386	378981	380390	1	9.8844
637798793	Synpcc7942_0387	380395	380901	1	5.24063
637798794	Synpcc7942_0388	380870	381991	0	2.62299
637798795	Synpcc7942_0389	382081	382332	1	9.84127
637798796	Synpcc7942_0390	382303	383454	0	3.65538
637798797	Synpcc7942_0391	383545	385125	0	12.969
637798798	Synpcc7942_0392	385350	386528	0	2.94402
637798799	Synpcc7942_0393	386677	387357	1	1.9207
637798800	Synpcc7942_0394	387354	388220	0	4.48789
637798801	Synpcc7942_0395	388494	389618	1	13.864
637798802	Synpcc7942_0396	389953	391494	1	6.98119
637798803	Synpcc7942_0397	391532	392923	1	3.68032
637798804	Synpcc7942_0398	392990	393448	1	28.4793
637798805	Synpcc7942_0399	393793	394545	0	10.3718
637798806	Synpcc7942_0400	394579	395181	0	21.7778
637798807	Synpcc7942_0401	395246	395731	0	15.7346
637798808	Synpcc7942_0402	396872	397396	0	8.0019
637798809	Synpcc7942_0403	397398	397577	0	24.1167
637798810	Synpcc7942_0404	397595	398509	0	16.9169
637798811	Synpcc7942_0405	398870	399868	1	3.28228
637798812	Synpcc7942_0406	399953	400354	1	11.2935
637798813	Synpcc7942_0407	400429	400671	0	78.0123
637798814	Synpcc7942_0408	400768	401421	1	2.33792
637798815	Synpcc7942_0409	401464	401748	0	5.74737
637798816	Synpcc7942_0410	401750	402022	0	6.88645
637798817	Synpcc7942_0411	402191	402991	0	11.4682
637798818	Synpcc7942_0412	403022	403351	0	23.8303
637798819	Synpcc7942_0413	403352	403768	0	24.7554
637798820	Synpcc7942_0414	404016	405188	1	2.90111
637798821	Synpcc7942_0415	405168	406145	0	29.6196
637798822	Synpcc7942_0416	406389	406772	1	343.68
637798823	Synpcc7942_0417	406851	408359	1	221.596
637798824	Synpcc7942_0418	408494	408844	1	981.433
637798825	Synpcc7942_0419	408941	409903	0	7.84424
637798826	Synpcc7942_0420	409951	411516	0	4.66986
637798827	Synpcc7942_0421	411548	411946	0	8.89975
637798828	Synpcc7942_0422	412147	413289	1	14.189
637798829	Synpcc7942_0423	413396	413614	0	109.393
637798830	Synpcc7942_0424	413873	414955	1	665.928
637798831	Synpcc7942_0425	415064	415441	0	72.5899
637798832	Synpcc7942_0426	415535	416086	0	3.5471
637798833	Synpcc7942_0427	416103	416951	0	6.25324
637798834	Synpcc7942_0428	416982	418610	0	7.99079
637798835	Synpcc7942_0429	418681	419220	0	50.5852
637798836	Synpcc7942_0430	419382	421292	1	33.1533
637798837	Synpcc7942_0431	421289	422557	1	8.25296
637798838	Synpcc7942_0432	422547	423245	1	6.90272
637798839	Synpcc7942_0433	423632	424840	1	15.2721
637798840	Synpcc7942_0434	425057	426064	1	10.6677
637798841	Synpcc7942_0435	426075	426830	1	4.37434
637798842	Synpcc7942_0436	426845	427150	1	1.59477
637798843	Synpcc7942_0437	427463	428029	1	2.45326
637798844	Synpcc7942_0438	427989	428495	1	2.74162
637798845	Synpcc7942_0439	428611	429300	0	13.8928
637798846	Synpcc7942_0440	429346	430473	0	7.70745
637798847	Synpcc7942_0441	430523	431191	1	4.73692
637798848	Synpcc7942_0442	431458	432951	1	301.218
637798849	Synpcc7942_0443	433076	434317	0	31.723
637798850	Synpcc7942_0444	434357	435040	0	36.1067
637798851	Synpcc7942_0445	435383	436438	0	3.08996
637798852	Synpcc7942_0446	436519	436821	0	147.238
637798853	Synpcc7942_0447	436851	437537	0	10.3828
637798854	Synpcc7942_0448	437534	438628	0	36.5753
637798855	Synpcc7942_0449	438675	440006	0	13.4602
637798856	Synpcc7942_0450	440050	440295	0	50.7317
637798857	Synpcc7942_0451	440670	441299	1	3.78571
637798858	Synpcc7942_0452	441357	441836	0	316.831
637798860	Synpcc7942_0453	442022	443236	1	6.62963
637798861	Synpcc7942_0454	443217	443972	0	0.828042
637798862	Synpcc7942_0455	444001	445155	1	3.02251
637798863	Synpcc7942_0456	445209	445346	1	498.457
637798864	Synpcc7942_0457	445562	446179	1	8.16181
637798865	Synpcc7942_0458	446215	447051	0	4.67264
637798866	Synpcc7942_0459	447057	448166	0	8.5955
637798867	Synpcc7942_0460	448306	448779	0	1.29958
637798868	Synpcc7942_0461	448876	449313	0	6.11872
637798869	Synpcc7942_0462	449370	449957	0	4.17857
637798870	Synpcc7942_0463	449957	450448	0	4.44512
637798871	Synpcc7942_0464	450539	450934	0	61.5253
637798872	Synpcc7942_0465	451023	451748	0	14.3375
637798873	Synpcc7942_0466	451838	454087	1	14.0382
637798874	Synpcc7942_0467	454004	454837	0	13.7206
637798875	Synpcc7942_0468	454806	455045	0	56.8625
637798876	Synpcc7942_0469	455066	456664	0	33.0807
637798877	Synpcc7942_0470	457211	457744	1	20.1742
637798878	Synpcc7942_0471	457882	458712	1	6.11793
637798879	Synpcc7942_0472	458795	459019	1	3.93333
637798880	Synpcc7942_0473	459096	460202	1	26.5438
637798881	Synpcc7942_0474	460296	460433	0	122.449
637798882	Synpcc7942_0475	460449	460544	0	184.125
637798883	Synpcc7942_0476	460552	460962	1	8.97567
637798884	Synpcc7942_0477	460994	461293	0	63.55
637798885	Synpcc7942_0478	461324	461935	0	8.86765
637798886	Synpcc7942_0479	461935	463749	0	12.8066
637798887	Synpcc7942_0480	463901	465634	1	9.88985
637798888	Synpcc7942_0481	465713	466828	1	9.39964
637798889	Synpcc7942_0482	467004	468773	0	17.4661
637798890	Synpcc7942_0483	468776	469219	0	32.2838
637798891	Synpcc7942_0484	469432	470874	0	5.54955
637798892	Synpcc7942_0485	470975	472312	1	6.82661
637798893	Synpcc7942_0486	472319	473554	1	5.19013
637798894	Synpcc7942_0487	473510	474172	0	17.9216
637798895	Synpcc7942_0488	474316	475644	1	9.58691
637798896	Synpcc7942_0489	475665	477044	0	10.9978
637798897	Synpcc7942_0490	477395	479440	1	12.4756
637798898	Synpcc7942_0491	479700	479837	1	44.1304
637798899	Synpcc7942_0492	479877	480824	0	5.69726
637798900	Synpcc7942_0493	480967	482451	1	2.98788
637798901	Synpcc7942_0494	482631	482984	0	31.0113
637798902	Synpcc7942_0495	482981	483517	0	48.2142
637798903	Synpcc7942_0496	483634	484323	0	13.9594
637798904	Synpcc7942_0497	484328	484504	0	33.4802
637798905	Synpcc7942_0498	484585	487098	1	2.73827
637798906	Synpcc7942_0499	487375	488370	0	6.93173
637798907	Synpcc7942_0500	488470	488823	0	2.18079
637798908	Synpcc7942_0501	488833	489483	0	4.6682
637798909	Synpcc7942_0502	489508	490074	0	1.77778
637798910	Synpcc7942_0503	490074	490382	0	9.589
637798911	Synpcc7942_0504	490382	491698	0	15.8345
637798912	Synpcc7942_0505	491830	492867	0	49.817
637798913	Synpcc7942_0506	492988	493749	1	13.252
637798914	Synpcc7942_0507	493736	494284	1	19.0546
637798915	Synpcc7942_0508	494291	495421	1	6.56852
637798916	Synpcc7942_0509	495460	495933	1	4.06751
637798917	Synpcc7942_0510	495930	496580	0	4.91859
637798918	Synpcc7942_0511	496602	497579	0	19.6115
637798919	Synpcc7942_0512	497624	498808	0	16.1266
637798920	Synpcc7942_0513	498901	499653	0	10.1726
637798921	Synpcc7942_0514	499683	500105	0	18.9504
637798922	Synpcc7942_0515	500143	500565	0	6.54374
637798923	Synpcc7942_0516	500562	501884	0	13.1784
637798924	Synpcc7942_0517	502006	504333	0	3.70619
637798926	Synpcc7942_0518	504393	505556	1	3.46735
637798927	Synpcc7942_0519	505620	506138	1	4.63969
637798928	Synpcc7942_0520	506188	506829	1	6.65421
637798929	Synpcc7942_0521	506835	507422	1	2.42177
637798930	Synpcc7942_0522	507941	508312	1	6.25269
637798931	Synpcc7942_0523	508314	508703	0	10.7051
637798932	Synpcc7942_0524	508795	509202	0	6.08824
637798933	Synpcc7942_0525	509226	510332	0	6.75339
637798934	Synpcc7942_0526	510412	511293	1	2.49093
637798935	Synpcc7942_0527	511398	512234	0	6.75508
637798936	Synpcc7942_0528	512589	513578	0	12.8273
637798937	Synpcc7942_0529	513612	514331	1	9.48889
637798938	Synpcc7942_0530	514335	515288	1	2.99686
637798939	Synpcc7942_0531	515313	516176	1	16.2569
637798940	Synpcc7942_0532	516414	516767	0	5.13842
637798941	Synpcc7942_0533	516764	517000	0	7.43882
637798942	Synpcc7942_0534	517016	518941	0	8.47819
637798943	Synpcc7942_0535	519088	519333	0	812.419
637798944	Synpcc7942_0536	519792	520034	1	91.4938
637798945	Synpcc7942_0537	520102	521355	1	54.3963
637798946	Synpcc7942_0538	521502	523508	1	52.3966
637798947	Synpcc7942_0539	523604	524353	1	1.30667
637798948	Synpcc7942_0540	524367	524828	1	6.05844
637798949	Synpcc7942_0541	524832	525062	1	4.81818
637798950	Synpcc7942_0542	525360	526253	1	9.8434
637798951	Synpcc7942_0543	526250	526813	0	5.62411
637798952	Synpcc7942_0544	526862	527161	1	7.4
637798953	Synpcc7942_0545	527143	527835	1	8.44733
637798954	Synpcc7942_0546	527876	530023	1	4.49441
637798955	Synpcc7942_0547	530057	530566	0	1.87059
637798956	Synpcc7942_0548	530623	531783	0	17.528
637798957	Synpcc7942_0549	531884	532645	1	17.3832
637798958	Synpcc7942_0550	532654	533037	1	6.66146
637798959	Synpcc7942_0551	533570	533941	1	441.414
637798960	Synpcc7942_0552	534067	535185	1	6.00357
637798961	Synpcc7942_0553	535182	536534	0	11.1663
637798962	Synpcc7942_0554	536594	537685	1	19.098
637798963	Synpcc7942_0555	537790	538509	1	1.15278
637798964	Synpcc7942_0556	538506	539219	0	20.8768
637798965	Synpcc7942_0557	539414	539605	1	26.25
637798966	Synpcc7942_0558	539683	540297	1	22.4797
637798967	Synpcc7942_0559	540349	541242	0	16.4385
637798968	Synpcc7942_0560	541275	541979	0	6.33191
637798969	Synpcc7942_0561	542054	543049	1	14.3715
637798970	Synpcc7942_0562	543141	543596	1	9.97368
637798971	Synpcc7942_0563	543654	545654	0	3.87406
637798972	Synpcc7942_0564	545774	546487	1	6.7493
637798973	Synpcc7942_0565	546588	547250	1	18.0106
637798974	Synpcc7942_0566	547262	548017	1	8.31085
637798975	Synpcc7942_0567	548019	549368	0	4.10148
637798976	Synpcc7942_0568	549371	550687	0	10.7031
637798977	Synpcc7942_0569	550718	551653	0	52.5321
637798978	Synpcc7942_0570	551878	553221	0	6.09449
637798979	Synpcc7942_0571	553324	554697	0	5.87773
637798980	Synpcc7942_0572	554694	555134	0	9.75283
637798981	Synpcc7942_0573	555297	555533	0	4.40084
637798982	Synpcc7942_0574	555612	556442	1	4.32732
637798983	Synpcc7942_0575	556414	556977	0	38.0869
637798984	Synpcc7942_0576	557200	558060	1	5.76074
637798985	Synpcc7942_0577	558144	558314	1	38.3626
637798986	Synpcc7942_0578	558408	559616	1	29.1224
637798987	Synpcc7942_0579	559632	560765	1	9.28219
637798988	Synpcc7942_0580	560720	562537	0	12.3245
637798989	Synpcc7942_0581	562634	562981	0	6.99713
637798990	Synpcc7942_0582	563020	564024	0	0.636816
637798991	Synpcc7942_0583	564123	565217	1	17.6648
637798992	Synpcc7942_0584	565354	566079	0	10.2424
637798993	Synpcc7942_0585	566168	567388	0	63.6486
637798994	Synpcc7942_0586	567539	568279	0	1.5749
637798998	Synpcc7942_0587	573854	576583	1	7.11795
637798999	Synpcc7942_0588	576665	577840	0	5.55867
637799000	Synpcc7942_0589	577911	578573	1	5.64706
637799001	Synpcc7942_0590	578620	578967	1	14.681
637799002	Synpcc7942_0591	578972	579298	1	10.4985
637799003	Synpcc7942_0592	579312	580394	0	2.48384
637799004	Synpcc7942_0593	580422	581174	0	7.60956
637799005	Synpcc7942_0594	581205	582881	0	7.46035
637799006	Synpcc7942_0595	582850	583398	0	14.5865
637799007	Synpcc7942_0596	583496	584428	1	3.5552
637799008	Synpcc7942_0597	584425	585264	0	3.31667
637799009	Synpcc7942_0598	585701	587473	1	20.6424
637799010	Synpcc7942_0599	587802	588404	0	14.1575
637799011	Synpcc7942_0600	588528	590060	0	2.07502
637799012	Synpcc7942_0601	590130	590390	0	5.42146
637799013	Synpcc7942_0602	590846	591454	0	8.81773
637799014	Synpcc7942_0603	591459	592751	0	17.15
637799015	Synpcc7942_0604	592890	593633	1	44.1089
637799016	Synpcc7942_0605	593711	594694	0	1.95935
637799017	Synpcc7942_0606	594687	595367	0	2.93979
637799018	Synpcc7942_0607	595381	595707	1	16.1162
637799019	Synpcc7942_0608	595756	596298	1	21.5764
637799020	Synpcc7942_0609	596382	597872	1	9.30785
637799021	Synpcc7942_0610	597977	599776	1	10.0183
637799022	Synpcc7942_0611	599815	602205	1	5.54998
637799023	Synpcc7942_0612	602209	603369	0	7.32558
637799024	Synpcc7942_0613	603504	603992	0	2.21881
637799025	Synpcc7942_0614	603996	605675	0	5.11786
637799026	Synpcc7942_0615	605836	606180	1	3.63768
637799027	Synpcc7942_0616	606238	607299	1	4.09699
637799028	Synpcc7942_0617	607311	607688	0	5.6455
637799029	Synpcc7942_0618	607820	609100	1	31.5988
637799030	Synpcc7942_0619	609153	609788	1	22.8789
637799031	Synpcc7942_0620	609866	610570	1	13.4241
637799032	Synpcc7942_0621	610715	611893	1	10.8694
637799033	Synpcc7942_0622	611915	613912	1	11.1341
637799035	Synpcc7942_0623	613972	615351	1	24.7471
637799036	Synpcc7942_0624	615361	616419	1	120.505
637799037	Synpcc7942_0625	616419	618185	1	11.9689
637799038	Synpcc7942_0626	618362	620221	1	14.0946
637799039	Synpcc7942_0627	620462	621226	1	2.29804
637799040	Synpcc7942_0628	621277	622137	1	4.86179
637799041	Synpcc7942_0629	622134	622340	0	4.40097
637799042	Synpcc7942_0630	622432	623574	1	3.19248
637799043	Synpcc7942_0631	623876	624262	0	128.698
637799044	Synpcc7942_0632	624322	624849	0	99.2576
637799045	Synpcc7942_0633	625078	625791	0	111.304
637799046	Synpcc7942_0634	625866	626291	0	67.7019
637799047	Synpcc7942_0635	626299	626916	0	98.9369
637799048	Synpcc7942_0636	626925	627170	0	120.435
637799049	Synpcc7942_0637	627275	629962	0	9.00409
637799050	Synpcc7942_0638	630050	630463	0	15.1522
637799051	Synpcc7942_0639	630677	631969	1	19.2459
637799052	Synpcc7942_0640	632225	633991	1	6.618
637799053	Synpcc7942_0641	634089	635996	0	3.674
637799054	Synpcc7942_0642	636125	636670	0	12.2509
637799055	Synpcc7942_0643	636762	636965	1	18.7255
637799056	Synpcc7942_0644	637075	639339	1	9.50684
637799057	Synpcc7942_0645	639397	640758	1	77.7533
637799058	Synpcc7942_0646	640765	640992	1	427.934
637799059	Synpcc7942_0647	641196	641738	1	17.0516
637799060	Synpcc7942_0648	641843	642694	1	6.70423
637799061	Synpcc7942_0649	642767	643966	0	120.51
637799062	Synpcc7942_0650	644174	644659	0	1.76337
637799063	Synpcc7942_0651	644741	647161	1	2.56795
637799064	Synpcc7942_0652	647124	648713	0	7.65786
637799065	Synpcc7942_0653	648710	649441	0	20.679
637799066	Synpcc7942_0654	649443	650009	0	24.5979
637799067	Synpcc7942_0655	650232	651290	1	21.7148
637799068	Synpcc7942_0656	651274	652659	1	539.381
637799069	Synpcc7942_0657	653047	653388	0	114.421
637799070	Synpcc7942_0658	653558	653770	0	19.3239
637799071	Synpcc7942_0659	653854	655275	0	4.20183
637799072	Synpcc7942_0660	655282	656253	1	6.12654
637799073	Synpcc7942_0661	656270	657874	1	4.60685
637799074	Synpcc7942_0662	657943	658857	1	12.4732
637799075	Synpcc7942_0663	658977	660875	1	1.5782
637799076	Synpcc7942_0664	660875	662224	1	1.68667
637799077	Synpcc7942_0665	662232	662978	0	5.57564
637799078	Synpcc7942_0666	663141	663761	1	4.38647
637799079	Synpcc7942_0667	663985	664296	1	61.9551
637799080	Synpcc7942_0668	664306	664446	0	28.5106
637799081	Synpcc7942_0669	664540	665124	1	4.73504
637799082	Synpcc7942_0670	665121	666137	1	5.47099
637799083	Synpcc7942_0671	666156	666653	1	14.5442
637799084	Synpcc7942_0672	666887	667849	1	5.19315
637799085	Synpcc7942_0673	667849	668931	1	4.15974
637799086	Synpcc7942_0674	669347	670300	1	28.63
637799087	Synpcc7942_0675	670297	670818	0	9.26245
637799088	Synpcc7942_0676	670914	672119	1	1.79353
637799089	Synpcc7942_0677	672082	672462	0	57.378
637799090	Synpcc7942_0678	672767	673402	1	3.44182
637799091	Synpcc7942_0679	673785	674108	1	307.944
637799092	Synpcc7942_0680	674334	675149	1	9.98407
637799093	Synpcc7942_0681	675164	675862	0	5.94993
637799094	Synpcc7942_0682	675946	676905	1	12.9354
637799095	Synpcc7942_0683	676942	677967	1	5.41715
637799096	Synpcc7942_0684	678025	678774	1	9.696
637799097	Synpcc7942_0685	678881	680548	1	102.835
637799098	Synpcc7942_0686	680978	682138	1	34.509
637799099	Synpcc7942_0687	682128	683747	1	11.9136
637799100	Synpcc7942_0688	683722	684060	1	4.44543
637799101	Synpcc7942_0689	684051	684884	0	10.0588
637799102	Synpcc7942_0690	684868	685155	0	29.4201
637799103	Synpcc7942_0691	685290	685634	1	3.76232
637799104	Synpcc7942_0692	685631	686185	0	1.04685
637799105	Synpcc7942_0693	686247	687080	0	1.29376
637799106	Synpcc7942_0694	687133	688056	0	94.0216
637799107	Synpcc7942_0695	688334	688840	0	48.3964
637799108	Synpcc7942_0696	689050	689145	0	534.812
637799109	Synpcc7942_0697	689222	690748	0	435.435
637799110	Synpcc7942_0698	691085	691519	1	14.2828
637799111	Synpcc7942_0699	691619	691726	1	315.361
637799112	Synpcc7942_0700	691824	692744	0	95.8556
637799113	Synpcc7942_0701	692799	693260	1	6.89177
637799114	Synpcc7942_0702	693257	694045	1	2.68695
637799115	Synpcc7942_0703	694072	695280	1	10.4591
637799116	Synpcc7942_0704	695313	695948	1	11.6588
637799117	Synpcc7942_0705	695935	696570	1	11.1274
637799118	Synpcc7942_0706	696577	697191	0	4.75935
637799119	Synpcc7942_0707	697172	698641	0	2.10952
637799121	Synpcc7942_0708	698708	700459	1	29.0776
637799122	Synpcc7942_0709	700511	700840	1	9.14242
637799123	Synpcc7942_0710	700843	701538	0	25.9526
637799124	Synpcc7942_0711	701604	704897	1	5.25592
637799125	Synpcc7942_0712	705073	706350	0	74.4053
637799126	Synpcc7942_0713	706450	707673	0	10.5613
637799127	Synpcc7942_0714	707744	709450	0	4.35911
637799128	Synpcc7942_0715	709992	711179	1	19.3502
637799129	Synpcc7942_0716	711446	712546	1	6.11444
637799130	Synpcc7942_0717	713127	713651	0	0.27619
637799131	Synpcc7942_0718	713678	714331	0	0.539755
637799132	Synpcc7942_0719	714328	714831	0	0.269841
637799133	Synpcc7942_0720	715051	715389	0	0.882006
637799134	Synpcc7942_0721	715592	715882	0	0
637799135	Synpcc7942_0722	715943	717025	0	0.244691
637799136	Synpcc7942_0723	717322	717963	0	13.9922
637799137	Synpcc7942_0724	718004	718447	1	1.63063
637799138	Synpcc7942_0725	718666	720075	1	1.09007
637799139	Synpcc7942_0726	720068	720430	1	0.176309
637799140	Synpcc7942_0727	720423	722966	1	0.609277
637799141	Synpcc7942_0728	723236	723781	1	26.5293
637799142	Synpcc7942_0729	723806	724411	1	5.37459
637799143	Synpcc7942_0730	724626	725165	1	2.42037
637799144	Synpcc7942_0731	725474	727354	1	1.17597
637799146	Synpcc7942_0732	727482	727691	1	17.7857
637799147	Synpcc7942_0733	727691	729154	1	9.00342
637799148	Synpcc7942_0734	729177	731051	1	10.2981
637799149	Synpcc7942_0735	731099	731428	1	10.8909
637799150	Synpcc7942_0736	731434	731745	1	12.2885
637799151	Synpcc7942_0737	731738	732376	1	8.25822
637799152	Synpcc7942_0738	732710	733270	1	4.4082
637799153	Synpcc7942_0739	733536	733880	1	2.93043
637799154	Synpcc7942_0740	733877	734716	1	2.02381
637799155	Synpcc7942_0741	734713	735552	1	3.10714
637799157	Synpcc7942_0742	735651	736136	1	7.87449
637799158	Synpcc7942_0743	736140	738155	1	3.65079
637799159	Synpcc7942_0744	738159	739610	1	5.6949
637799160	Synpcc7942_0745	739615	740778	1	3.27234
637799161	Synpcc7942_0746	740782	741288	1	3.30178
637799162	Synpcc7942_0747	741396	742820	1	12.5895
637799163	Synpcc7942_0748	742817	743320	1	13.1012
637799164	Synpcc7942_0749	743324	743614	1	14.2646
637799165	Synpcc7942_0750	743738	746590	1	3.78023
637799166	Synpcc7942_0751	746590	747510	1	1.88056
637799167	Synpcc7942_0752	747510	747722	1	2.14085
637799168	Synpcc7942_0753	747719	749161	1	1.41026
637799169	Synpcc7942_0754	749183	749431	0	1.8996
637799170	Synpcc7942_0755	749431	750009	1	1.60967
637799171	Synpcc7942_0756	750406	750870	1	12.8559
637799172	Synpcc7942_0757	751277	751957	1	6.96769
637799173	Synpcc7942_0758	751959	752381	1	12.0307
637799174	Synpcc7942_0759	752574	753953	1	20.15
637799175	Synpcc7942_0760	753963	754553	1	12.1878
637799176	Synpcc7942_0761	754779	755507	0	8.90398
637799177	Synpcc7942_0762	756010	756561	0	43.2609
637799178	Synpcc7942_0763	756989	757318	0	2.75455
637799179	Synpcc7942_0764	757356	757595	0	9.125
637799180	Synpcc7942_0765	757839	758327	1	15.3824
637799181	Synpcc7942_0766	758390	759037	1	0.871914
637799182	Synpcc7942_0767	759413	759847	1	3
637799184	Synpcc7942_0768	760522	761178	1	22.5038
637799185	Synpcc7942_0769	761226	762128	1	9.61905
637799186	Synpcc7942_0770	762159	763643	1	9.34141
637799187	Synpcc7942_0771	763640	764854	0	4.74486
637799188	Synpcc7942_0772	764984	765577	0	5.66498
637799189	Synpcc7942_0773	765592	766197	0	13.8119
637799190	Synpcc7942_0774	766216	767103	1	14.8468
637799191	Synpcc7942_0775	767242	767721	0	9.09167
637799192	Synpcc7942_0776	767721	768626	0	16.1556
637799193	Synpcc7942_0777	768669	769538	0	9.84828
637799194	Synpcc7942_0778	769574	770038	1	2.36989
637799195	Synpcc7942_0779	770131	772593	1	12.814
637799196	Synpcc7942_0780	772585	773958	0	4.37991
637799197	Synpcc7942_0781	774004	776520	0	6.6611
637799198	Synpcc7942_0782	776760	778556	0	7.72565
637799199	Synpcc7942_0783	778589	779245	0	9.39574
637799200	Synpcc7942_0784	779531	779848	1	10.9434
637799201	Synpcc7942_0785	779781	781919	1	1.04208
637799202	Synpcc7942_0786	782076	782942	1	1.92849
637799203	Synpcc7942_0787	783007	783885	1	9.05233
637799204	Synpcc7942_0788	783954	784748	0	13.878
637799205	Synpcc7942_0789	784844	785167	0	5.07099
637799206	Synpcc7942_0790	785282	785710	0	122.641
637799207	Synpcc7942_0791	785973	787211	0	2.87167
637799208	Synpcc7942_0792	787255	788490	0	5.6165
637799209	Synpcc7942_0793	788593	789261	0	23.1196
637799210	Synpcc7942_0794	789460	790233	0	115.966
637799211	Synpcc7942_0795	790436	791047	0	1.5098
637799212	Synpcc7942_0796	791175	791720	1	2.95421
637799213	Synpcc7942_0797	792010	792270	1	43.9042
637799214	Synpcc7942_0798	792319	792804	0	2.85597
637799215	Synpcc7942_0799	792810	794390	0	7.39595
637799216	Synpcc7942_0800	794455	795048	0	4.27273
637799217	Synpcc7942_0801	795123	795812	1	75.3188
637799218	Synpcc7942_0802	795917	796504	1	4.85884
637799220	Synpcc7942_0803	796507	797289	0	5.52235
637799221	Synpcc7942_0804	797288	798349	1	9.7194
637799222	Synpcc7942_0805	798349	799095	1	10.5475
637799223	Synpcc7942_0806	799095	799826	1	4.46175
637799224	Synpcc7942_0807	799840	800679	1	8.69048
637799225	Synpcc7942_0808	800851	802980	0	10.0915
637799226	Synpcc7942_0809	803073	804815	1	5.09065
637799227	Synpcc7942_0810	804853	805086	1	1.61966
637799228	Synpcc7942_0811	805186	806769	1	3.91919
637799229	Synpcc7942_0812	806893	807813	1	17.0304
637799230	Synpcc7942_0813	807839	809101	1	12.7427
637799231	Synpcc7942_0814	809134	809358	1	27.9022
637799232	Synpcc7942_0815	809365	810096	1	10.2363
637799233	Synpcc7942_0816	810181	812226	0	2.52639
637799234	Synpcc7942_0817	812331	812723	0	7.81934
637799235	Synpcc7942_0818	812955	813224	1	26.0667
637799236	Synpcc7942_0819	813221	813886	1	17.4264
637799237	Synpcc7942_0820	813960	814394	1	19.8322
637799238	Synpcc7942_0821	814476	816077	1	4.01935
637799239	Synpcc7942_0822	816064	817089	1	3.89181
637799240	Synpcc7942_0823	817168	818214	1	5.0659
637799241	Synpcc7942_0824	818189	819895	1	3.69186
637799242	Synpcc7942_0825	819956	820654	0	2.16738
637799243	Synpcc7942_0826	820693	821628	1	3.10043
637799244	Synpcc7942_0827	821757	822803	0	9.61414
637799245	Synpcc7942_0828	822873	823241	0	8.43631
637799246	Synpcc7942_0829	823506	823838	1	32.5165
637799247	Synpcc7942_0830	823942	825330	1	6.83873
637799248	Synpcc7942_0831	825403	826005	0	2.54063
637799249	Synpcc7942_0833	827112	828182	1	12.268
637799250	Synpcc7942_0834	828582	829235	1	250.68
637799251	Synpcc7942_0835	829661	830788	1	9.1383
637799252	Synpcc7942_0836	831166	832182	0	0.473943
637799253	Synpcc7942_0837	832179	832811	0	0.453397
637799254	Synpcc7942_0838	832860	833957	0	0.500911
637799255	Synpcc7942_0839	833950	834954	0	0.79403
637799256	Synpcc7942_0840	834991	835473	0	0.836439
637799257	Synpcc7942_0841	835671	837011	1	1.12677
637799258	Synpcc7942_0842	837065	838405	0	11.2066
637799259	Synpcc7942_0843	838504	838935	0	44.5394
637799260	Synpcc7942_0844	839099	839809	0	23.7342
637799261	Synpcc7942_0845	839873	840079	1	1.66667
637799262	Synpcc7942_0846	840263	841081	0	12.4982
637799263	Synpcc7942_0847	841120	842232	0	16.5121
637799264	Synpcc7942_0848	842336	845347	0	5.1421
637799265	Synpcc7942_0849	845822	846433	0	36.2418
637799266	Synpcc7942_0850	846479	846679	0	34.4577
637799267	Synpcc7942_0851	847233	848258	1	12.3538
637799268	Synpcc7942_0853	848870	850105	1	7.41019
637799270	Synpcc7942_0854	850233	852629	1	4.86275
637799271	Synpcc7942_0855	853629	854882	1	16.5614
637799272	Synpcc7942_0856	854933	855295	1	18.5895
637799273	Synpcc7942_0857	855315	855821	1	16.4201
637799274	Synpcc7942_0858	855893	860113	1	16.8998
637799275	Synpcc7942_0859	860118	862976	1	10.9143
637799276	Synpcc7942_0860	862987	863946	1	10.6677
637799277	Synpcc7942_0861	864180	865469	0	15.2969
637799278	Synpcc7942_0862	865596	865973	1	17.8016
637799279	Synpcc7942_0863	866027	867208	1	26.6168
637799280	Synpcc7942_0864	867395	867913	1	38.1426
637799281	Synpcc7942_0865	867986	868477	1	9.21341
637799282	Synpcc7942_0866	868540	869121	1	5.14261
637799283	Synpcc7942_0867	869169	869504	1	13.7262
637799284	Synpcc7942_0868	869505	871253	1	6.31046
637799285	Synpcc7942_0869	871262	871852	1	5.90355
637799286	Synpcc7942_0870	871886	872113	0	10.0263
637799287	Synpcc7942_0871	872106	872330	0	9.66667
637799288	Synpcc7942_0872	872362	872940	1	0.778929
637799289	Synpcc7942_0873	873108	874196	0	3.88522
637799290	Synpcc7942_0874	874390	877449	0	3.78203
637799291	Synpcc7942_0875	877453	877887	0	8.13563
637799292	Synpcc7942_0876	877976	880675	1	8.9037
637799293	Synpcc7942_0877	880867	883485	1	6.30661
637799294	Synpcc7942_0878	883835	886261	1	13.7932
637799295	Synpcc7942_0879	886245	886892	1	6.5571
637799296	Synpcc7942_0880	886915	887472	0	10.8387
637799297	Synpcc7942_0881	887552	888427	1	3.18151
637799298	Synpcc7942_0882	888440	889096	0	12.8143
637799299	Synpcc7942_0883	889306	889623	0	184.535
637799300	Synpcc7942_0884	889697	890926	0	258.55
637799301	Synpcc7942_0885	890953	893037	0	132.83
637799302	Synpcc7942_0886	893112	893582	0	90.7686
637799303	Synpcc7942_0887	893750	894124	0	128.52
637799304	Synpcc7942_0888	894280	894639	0	5.425
637799305	Synpcc7942_0889	894636	896453	0	5.39384
637799307	Synpcc7942_0890	896748	901358	1	42.506
637799308	Synpcc7942_0891	901736	902035	1	50.4267
637799309	Synpcc7942_0892	902109	903119	0	4.31553
637799310	Synpcc7942_0893	903201	904283	1	5.26685
637799311	Synpcc7942_0894	904845	905417	0	3.84468
637799312	Synpcc7942_0895	905485	906657	0	1.89003
637799313	Synpcc7942_0896	906832	907638	1	14.8203
637799314	Synpcc7942_0897	907653	907928	1	9.24638
637799315	Synpcc7942_0898	907925	908317	1	7.16539
637799316	Synpcc7942_0899	908498	909295	0	1.1015
637799317	Synpcc7942_0900	909440	909643	0	44.3235
637799318	Synpcc7942_0901	909780	910676	1	4.5262
637799319	Synpcc7942_0902	910735	911694	0	3.77292
637799320	Synpcc7942_0903	911756	914341	0	13.4045
637799321	Synpcc7942_0904	914613	915158	1	21.7125
637799322	Synpcc7942_0905	915588	916130	1	486.974
637799323	Synpcc7942_0906	916262	916747	1	24.2181
637799324	Synpcc7942_0907	916954	917166	1	4.77465
637799325	Synpcc7942_0908	917280	917987	1	5.65395
637799326	Synpcc7942_0909	918135	918491	1	38.7619
637799327	Synpcc7942_0910	918560	918988	1	33.7552
637799328	Synpcc7942_0911	918998	919249	1	14.9286
637799329	Synpcc7942_0912	919325	921283	1	2.0975
637799330	Synpcc7942_0913	921286	921780	0	1.27677
637799331	Synpcc7942_0914	921780	922391	0	5.71732
637799332	Synpcc7942_0915	922388	922837	0	23.8556
637799333	Synpcc7942_0916	922848	922976	0	111.434
637799334	Synpcc7942_0917	923527	923793	0	29.5543
637799335	Synpcc7942_0918	924079	926028	1	14.9436
637799336	Synpcc7942_0919	926077	926523	1	20.3087
637799337	Synpcc7942_0920	926720	926974	0	178.125
637799338	Synpcc7942_0921	927092	927394	0	11.4587
637799339	Synpcc7942_0922	927391	928293	0	1.96346
637799340	Synpcc7942_0923	928293	929168	0	7.28653
637799341	Synpcc7942_0924	929220	931214	0	6.72331
637799343	Synpcc7942_0925	931278	932579	0	14.9278
637799344	Synpcc7942_0926	932734	933993	1	6.01349
637799345	Synpcc7942_0927	934021	934746	1	10.7011
637799346	Synpcc7942_0928	934864	937029	1	24.2318
637799347	Synpcc7942_0929	937039	937893	1	21.7123
637799348	Synpcc7942_0930	937912	938379	1	20.7179
637799349	Synpcc7942_0931	938386	939192	1	11.8649
637799350	Synpcc7942_0932	939193	940392	1	4.46833
637799351	Synpcc7942_0933	940410	940925	0	2.70349
637799352	Synpcc7942_0934	940995	942056	1	2.73917
637799353	Synpcc7942_0935	942068	942838	0	3.06226
637799354	Synpcc7942_0936	942843	943388	0	2.837
637799355	Synpcc7942_0937	943435	944127	0	5.54257
637799356	Synpcc7942_0938	944220	944540	1	6.08411
637799357	Synpcc7942_0939	944618	945244	1	12.7193
637799358	Synpcc7942_0940	945289	945639	0	16.1225
637799359	Synpcc7942_0941	946064	947773	0	16.2591
637799360	Synpcc7942_0942	947957	949849	0	40.7195
637799361	Synpcc7942_0943	950237	951505	1	28.2884
637799362	Synpcc7942_0944	951502	952740	1	4.53269
637799363	Synpcc7942_0945	952793	953767	0	0.694359
637799364	Synpcc7942_0946	954141	955628	1	2.39113
637799366	Synpcc7942_0947	955647	956714	0	2.07303
637799367	Synpcc7942_0948	956719	957546	0	1.67633
637799368	Synpcc7942_0949	957546	958424	0	2.62002
637799369	Synpcc7942_0950	958421	959737	0	3.55581
637799370	Synpcc7942_0951	959837	960685	1	7.95642
637799371	Synpcc7942_0952	960829	961620	0	6.14141
637799372	Synpcc7942_0953	961744	962208	0	5.34409
637799373	Synpcc7942_0954	962266	963300	0	6.45797
637799374	Synpcc7942_0955	963272	963790	0	10.5164
637799375	Synpcc7942_0956	963926	965068	1	28.4768
637799376	Synpcc7942_0957	965072	965719	1	16.1728
637799377	Synpcc7942_0958	965726	966355	0	3.44603
637799378	Synpcc7942_0959	966530	967561	0	10.875
637799379	Synpcc7942_0960	967595	968848	1	3.26794
637799380	Synpcc7942_0961	968937	969950	1	4.88462
637799381	Synpcc7942_0962	969968	971323	0	3.07006
637799382	Synpcc7942_0963	971259	971639	0	12.084
637799383	Synpcc7942_0964	971856	972374	1	15.8921
637799384	Synpcc7942_0965	972388	973350	1	8.53167
637799385	Synpcc7942_0966	973359	973946	0	4.04252
637799386	Synpcc7942_0967	974099	975061	1	20.6241
637799387	Synpcc7942_0968	975143	975358	1	12.463
637799388	Synpcc7942_0969	975368	976195	0	7.73188
637799389	Synpcc7942_0970	976311	977882	1	1.59542
637799390	Synpcc7942_0971	977903	979261	0	20.2848
637799391	Synpcc7942_0972	979369	979761	1	4.13486
637799392	Synpcc7942_0973	979758	980930	0	2.28048
637799393	Synpcc7942_0974	980967	981137	0	10.2865
637799394	Synpcc7942_0975	981254	982144	0	0.920314
637799395	Synpcc7942_0976	982168	984897	1	1.51355
637799396	Synpcc7942_0977	985009	986010	0	150.293
637799397	Synpcc7942_0978	986415	987626	1	102.422
637799398	Synpcc7942_0979	988074	988577	0	2.97619
637799399	Synpcc7942_0980	988653	989276	0	3.58974
637799400	Synpcc7942_0981	989800	991494	0	3.38112
637799401	Synpcc7942_0982	991553	992167	1	16.3854
637799402	Synpcc7942_0983	992187	992873	1	10.9461
637799403	Synpcc7942_0984	992870	993670	1	6.22097
637799404	Synpcc7942_0985	993654	995036	1	7.87852
637799405	Synpcc7942_0986	995080	996231	1	10.4792
637799406	Synpcc7942_0987	996280	996723	0	14.1937
637799407	Synpcc7942_0988	996948	997274	0	26.6758
637799408	Synpcc7942_0989	997379	997822	0	19.8198
637799409	Synpcc7942_0990	997912	998454	0	2.82873
637799410	Synpcc7942_0991	998464	999729	0	8.17299
637799411	Synpcc7942_0992	999802	1001799	1	5.45345
637799412	Synpcc7942_0993	1001766	1003145	0	6.18768
637799413	Synpcc7942_0994	1003177	1003746	0	4.02456
637799414	Synpcc7942_0995	1003809	1004204	1	12.8864
637799415	Synpcc7942_0996	1004254	1005240	1	4.13982
637799416	Synpcc7942_0997	1005256	1005432	0	128.367
637799417	Synpcc7942_0998	1005621	1007519	1	18.2064
637799418	Synpcc7942_0999	1007581	1007880	0	13.3433
637799419	Synpcc7942_1000	1008139	1011369	0	1.77437
637799420	Synpcc7942_1001	1011886	1013736	0	6.62345
637799422	Synpcc7942_1002	1013888	1014316	1	729.988
637799423	Synpcc7942_1003	1014434	1015987	1	14.7883
637799424	Synpcc7942_1004	1015963	1016316	0	1.00565
637799425	Synpcc7942_1005	1016315	1016944	1	2.07937
637799426	Synpcc7942_1006	1017044	1018123	1	6.46481
637799427	Synpcc7942_1007	1018904	1020295	0	4.09626
637799428	Synpcc7942_1008	1020332	1021186	0	3.41871
637799429	Synpcc7942_1009	1021351	1021950	0	4.38167
637799430	Synpcc7942_1010	1021969	1022700	0	7.78962
637799431	Synpcc7942_1011	1022715	1023956	0	1.66264
637799432	Synpcc7942_1012	1023969	1024742	0	3.70801
637799433	Synpcc7942_1013	1025389	1025625	0	12.1013
637799434	Synpcc7942_1014	1025629	1028415	0	14.362
637799435	Synpcc7942_1015	1028418	1030937	0	13.3282
637799436	Synpcc7942_1016	1030953	1031435	0	15.6004
637799437	Synpcc7942_1017	1031697	1032458	0	4.03675
637799438	Synpcc7942_1018	1032577	1033212	1	3.04403
637799439	Synpcc7942_1019	1033300	1034799	1	4.65933
637799440	Synpcc7942_1020	1034796	1035746	1	1.68665
637799441	Synpcc7942_1021	1035731	1037074	1	1.43378
637799442	Synpcc7942_1022	1037049	1037837	0	7.75412
637799443	Synpcc7942_1023	1037841	1038086	0	15.1545
637799444	Synpcc7942_1024	1038106	1039098	0	3.49849
637799445	Synpcc7942_1025	1039168	1039638	1	4.24628
637799448	Synpcc7942_1026	1039971	1041725	0	4.12991
637799449	Synpcc7942_1027	1041800	1042114	1	1.11111
637799450	Synpcc7942_1028	1042384	1043340	0	7.37095
637799451	Synpcc7942_1029	1043944	1044858	1	13.8984
637799452	Synpcc7942_1030	1044888	1046009	1	10.9947
637799453	Synpcc7942_1031	1046015	1046356	0	5.76316
637799454	Synpcc7942_1032	1046506	1047972	1	8.7805
637799455	Synpcc7942_1033	1047992	1048948	1	6.94984
637799456	Synpcc7942_1034	1048952	1049815	1	4.82292
637799457	Synpcc7942_1035	1049766	1050560	0	4.97862
637799458	Synpcc7942_1036	1050754	1051257	1	17.7321
637799459	Synpcc7942_1037	1051311	1053254	1	7.97428
637799460	Synpcc7942_1038	1053264	1053851	1	2.58333
637799461	Synpcc7942_1039	1053877	1054353	0	2.12788
637799462	Synpcc7942_1040	1054722	1055279	1	6.07885
637799463	Synpcc7942_1041	1055349	1055621	0	0
637799464	Synpcc7942_1042	1055645	1055980	1	18.2232
637799465	Synpcc7942_1043	1055969	1056622	0	5.26758
637799466	Synpcc7942_1044	1056740	1057462	0	9.2379
637799467	Synpcc7942_1045	1057543	1059114	0	3.43193
637799468	Synpcc7942_1046	1059261	1059689	1	4.49417
637799469	Synpcc7942_1047	1060318	1060839	1	0.032567
637799470	Synpcc7942_1048	1060891	1061382	1	42.9654
637799471	Synpcc7942_1049	1061488	1062309	1	603.395
637799472	Synpcc7942_1050	1062357	1063226	1	527.27
637799473	Synpcc7942_1051	1063318	1063563	1	315.492
637799474	Synpcc7942_1052	1064073	1064594	1	0.0268199
637799475	Synpcc7942_1053	1064646	1065137	1	26.1077
637799476	Synpcc7942_1054	1065228	1066049	1	23.3066
637799477	Synpcc7942_1055	1066056	1066679	1	8.74359
637799478	Synpcc7942_1056	1066706	1067488	1	31.3665
637799479	Synpcc7942_1057	1067527	1068558	1	16.5581
637799480	Synpcc7942_1058	1068576	1068788	1	4.96714
637799481	Synpcc7942_1059	1068901	1069833	1	102.951
637799482	Synpcc7942_1060	1070025	1072052	1	1.82594
637799483	Synpcc7942_1061	1072278	1073213	1	7.13034
637799484	Synpcc7942_1062	1073253	1073480	1	17.5526
637799485	Synpcc7942_1063	1073494	1073742	1	10.9116
637799486	Synpcc7942_1064	1074007	1075368	1	7.22687
637799489	Synpcc7942_1065	1075365	1078484	1	3.63077
637799490	Synpcc7942_1066	1078489	1078737	1	1.55823
637799491	Synpcc7942_1067	1078734	1079282	1	0.989071
637799492	Synpcc7942_1068	1079478	1080773	1	10.9221
637799493	Synpcc7942_1069	1080999	1081727	0	3.9561
637799494	Synpcc7942_1070	1081730	1082851	0	3.36007
637799495	Synpcc7942_1071	1083147	1083713	0	17.7443
637799497	Synpcc7942_1072	1083771	1084322	0	6.67935
637799498	Synpcc7942_1073	1084451	1085167	1	1.20502
637799499	Synpcc7942_1074	1085257	1085562	0	5.79739
637799500	Synpcc7942_1075	1085645	1086433	0	1.14956
637799501	Synpcc7942_1076	1086581	1086997	0	3.7554
637799502	Synpcc7942_1077	1087327	1087638	1	3.80128
637799503	Synpcc7942_1078	1087780	1088688	1	12.7866
637799504	Synpcc7942_1079	1088698	1091151	1	5.1846
637799505	Synpcc7942_1080	1091781	1093124	1	4.18304
637799506	Synpcc7942_1081	1093131	1093832	1	5.3433
637799508	Synpcc7942_1082	1094751	1097516	1	2.20029
637799509	Synpcc7942_1083	1097799	1099175	1	6.29194
637799510	Synpcc7942_1084	1099185	1099628	0	1.87838
637799511	Synpcc7942_1085	1099720	1102044	1	4.74882
637799512	Synpcc7942_1086	1102104	1103168	1	35.8272
637799513	Synpcc7942_1087	1103190	1104164	1	14.4636
637799514	Synpcc7942_1088	1104193	1104570	1	252.161
637799515	Synpcc7942_1089	1104710	1107361	1	29.9348
637799516	Synpcc7942_1090	1107477	1108274	0	12.4311
637799517	Synpcc7942_1091	1108372	1109535	1	9.689
637799518	Synpcc7942_1092	1110004	1110663	0	2.33485
637799519	Synpcc7942_1093	1110644	1111780	0	4.32806
637799520	Synpcc7942_1094	1111918	1112535	0	3.22168
637799521	Synpcc7942_1095	1112853	1113278	1	6.35211
637799522	Synpcc7942_1096	1113354	1114724	0	23.7615
637799523	Synpcc7942_1097	1114822	1114947	1	0.952381
637799524	Synpcc7942_1098	1115020	1116258	0	1.6255
637799525	Synpcc7942_1099	1116261	1116962	0	4.21652
637799526	Synpcc7942_1100	1117103	1118551	0	5.26639
637799527	Synpcc7942_1101	1118661	1119818	1	54.9655
637799528	Synpcc7942_1102	1119830	1120258	1	43.7902
637799529	Synpcc7942_1103	1120323	1121054	0	1.53279
637799530	Synpcc7942_1104	1121152	1122417	0	5.5466
637799531	Synpcc7942_1105	1122449	1123534	0	9.38766
637799532	Synpcc7942_1106	1123678	1124148	0	7.24416
637799533	Synpcc7942_1107	1124289	1125089	0	8.70037
637799534	Synpcc7942_1108	1125373	1125648	1	3.31159
637799535	Synpcc7942_1109	1125667	1126740	1	3.45251
637799536	Synpcc7942_1110	1126901	1127527	1	20.9474
637799537	Synpcc7942_1111	1127864	1129447	0	2.21654
637799538	Synpcc7942_1112	1129444	1130385	0	3.75478
637799539	Synpcc7942_1113	1130382	1131473	0	6.49451
637799540	Synpcc7942_1114	1131480	1132343	0	8.56713
637799541	Synpcc7942_1115	1132340	1132720	0	19.1129
637799542	Synpcc7942_1116	1132968	1134176	1	36.2117
637799543	Synpcc7942_1117	1134381	1135043	1	13.3122
637799544	Synpcc7942_1118	1135064	1136614	0	1.72921
637799545	Synpcc7942_1119	1136617	1137294	0	1.86873
637799546	Synpcc7942_1120	1137860	1138015	0	8.41667
637799547	Synpcc7942_1121	1138464	1140623	0	9.98102
637799548	Synpcc7942_1122	1140801	1140995	1	98.3436
637799549	Synpcc7942_1123	1141051	1141266	1	105.042
637799550	Synpcc7942_1124	1141288	1143300	1	15.2176
637799551	Synpcc7942_1125	1143397	1144332	1	39.5962
637799552	Synpcc7942_1126	1144390	1145223	0	15.2434
637799553	Synpcc7942_1127	1145373	1146842	1	23.4905
637799554	Synpcc7942_1128	1147349	1148437	1	1.20845
637799555	Synpcc7942_1129	1148540	1149388	1	4.38398
637799556	Synpcc7942_1130	1149445	1151259	1	6.81433
637799557	Synpcc7942_1131	1151398	1151619	1	16.3784
637799558	Synpcc7942_1132	1151670	1153373	0	0.782864
637799559	Synpcc7942_1133	1153415	1155559	0	0.387413
637799560	Synpcc7942_1134	1155654	1155962	0	2.43042
637799561	Synpcc7942_1135	1157413	1157931	0	3.54528
637799562	Synpcc7942_1136	1158027	1160624	1	9.5485
637799563	Synpcc7942_1137	1160762	1161508	0	69.7657
637799564	Synpcc7942_1138	1161580	1162590	1	1.13353
637799565	Synpcc7942_1139	1162565	1164235	0	20.4051
637799566	Synpcc7942_1140	1164350	1166107	0	1.93458
637799567	Synpcc7942_1141	1166126	1166812	0	5.1048
637799568	Synpcc7942_1142	1166949	1168526	1	8.64385
637799569	Synpcc7942_1143	1168605	1169201	1	10.1541
637799570	Synpcc7942_1144	1169424	1170455	1	13.3779
637799571	Synpcc7942_1145	1170843	1171169	0	40.0612
637799572	Synpcc7942_1146	1171215	1171481	0	33.3783
637799573	Synpcc7942_1147	1171571	1172278	0	2.05508
637799574	Synpcc7942_1148	1172695	1173912	1	13.6264
637799575	Synpcc7942_1149	1173913	1174890	0	6.97342
637799576	Synpcc7942_1150	1175078	1175734	0	11.3546
637799577	Synpcc7942_1151	1175883	1177466	0	8.14836
637799578	Synpcc7942_1152	1177670	1178677	0	159.851
637799579	Synpcc7942_1153	1179295	1181139	0	10.2829
637799580	Synpcc7942_1154	1181136	1182443	0	8.10703
637799581	Synpcc7942_1155	1182479	1183195	1	2.3166
637799582	Synpcc7942_1156	1183497	1186094	1	9.27059
637799583	Synpcc7942_1157	1186081	1189266	1	9.47928
637799584	Synpcc7942_1158	1189305	1192448	0	8.74205
637799585	Synpcc7942_1159	1192792	1193292	0	2.74251
637799586	Synpcc7942_1160	1193397	1194299	1	1.09081
637799587	Synpcc7942_1161	1194348	1194842	1	1.06061
637799588	Synpcc7942_1162	1194846	1195301	1	1.79386
637799589	Synpcc7942_1163	1195317	1196492	1	0.829932
637799590	Synpcc7942_1164	1197417	1198841	1	7.23719
637799591	Synpcc7942_1165	1198844	1199239	0	107.134
637799592	Synpcc7942_1166	1199437	1200762	1	3.03695
637799594	Synpcc7942_1167	1200773	1201330	0	7.15233
637799595	Synpcc7942_1168	1201327	1202109	0	2.4023
637799596	Synpcc7942_1169	1202102	1203865	0	2.27494
637799597	Synpcc7942_1170	1203837	1204319	0	7.13043
637799598	Synpcc7942_1171	1204598	1206109	0	1.42394
637799599	Synpcc7942_1172	1206148	1207596	0	1.42236
637799600	Synpcc7942_1173	1207866	1209134	1	1.18913
637799601	Synpcc7942_1174	1209224	1209343	0	553.833
637799602	Synpcc7942_1175	1209424	1209546	0	478.837
637799603	Synpcc7942_1176	1209559	1209693	0	445.852
637799604	Synpcc7942_1177	1209715	1209966	0	335.933
637799605	Synpcc7942_1178	1210031	1211080	0	22.5914
637799606	Synpcc7942_1179	1211113	1211529	0	30.199
637799607	Synpcc7942_1180	1211703	1212104	1	78.7164
637799608	Synpcc7942_1181	1212095	1212802	1	65.3023
637799609	Synpcc7942_1182	1212795	1213313	1	67.0366
637799610	Synpcc7942_1183	1213480	1214214	1	19.0422
637799611	Synpcc7942_1184	1214239	1215141	1	21.598
637799612	Synpcc7942_1185	1215373	1215648	1	7.34058
637799613	Synpcc7942_1186	1215652	1216350	1	2.21316
637799614	Synpcc7942_1187	1216357	1217532	1	2.40306
637799615	Synpcc7942_1188	1217650	1218042	1	7.28753
637799616	Synpcc7942_1189	1218046	1218630	0	2.29402
637799617	Synpcc7942_1190	1218720	1220180	0	9.41205
637799618	Synpcc7942_1191	1220349	1220900	1	6.84964
637799619	Synpcc7942_1192	1220990	1221583	0	20.3182
637799620	Synpcc7942_1193	1221676	1222398	0	8.20747
637799621	Synpcc7942_1194	1222698	1223495	1	6.10652
637799622	Synpcc7942_1195	1223721	1224221	1	10.0978
637799623	Synpcc7942_1196	1224298	1224534	1	14.5274
637799624	Synpcc7942_1197	1224841	1225728	0	12.3649
637799625	Synpcc7942_1198	1225805	1227244	0	17.9785
637799626	Synpcc7942_1199	1227303	1228007	0	8.33617
637799627	Synpcc7942_1200	1228048	1229061	0	2.01479
637799628	Synpcc7942_1201	1229078	1230508	0	5.25437
637799629	Synpcc7942_1202	1230512	1232980	0	4.74403
637799630	Synpcc7942_1203	1233050	1233463	0	0.922705
637799631	Synpcc7942_1204	1233460	1233774	0	0.946032
637799632	Synpcc7942_1205	1233775	1233939	1	0.109091
637799634	Synpcc7942_1206	1233936	1234211	1	10.2101
637799635	Synpcc7942_1207	1234338	1234601	0	10.1477
637799636	Synpcc7942_1208	1234594	1234848	0	11.5686
637799637	Synpcc7942_1209	1234970	1235230	0	11.7318
637799638	Synpcc7942_1210	1235233	1235481	0	7.01205
637799639	Synpcc7942_1211	1235481	1235825	0	21.313
637799640	Synpcc7942_1212	1235830	1236090	0	2.74713
637799641	Synpcc7942_1213	1236470	1236886	1	1.80096
637799643	Synpcc7942_1214	1237017	1237520	1	6.05754
637799644	Synpcc7942_1215	1237546	1238553	1	2.18056
637799645	Synpcc7942_1216	1238550	1240109	0	16.4583
637799646	Synpcc7942_1217	1240159	1240467	0	16.0097
637799647	Synpcc7942_1218	1240557	1241411	0	10.5988
637799648	Synpcc7942_1219	1241649	1242032	1	109.375
637799649	Synpcc7942_1220	1242067	1242333	1	151.903
637799650	Synpcc7942_1221	1242455	1242832	0	24.2778
637799651	Synpcc7942_1222	1242925	1243809	1	2.21582
637799652	Synpcc7942_1223	1243830	1245008	0	11.3003
637799653	Synpcc7942_1224	1244992	1246092	0	15.3388
637799654	Synpcc7942_1225	1246181	1246927	0	21.3481
637799655	Synpcc7942_1226	1247104	1248369	1	9.09321
637799656	Synpcc7942_1227	1248593	1249327	0	4.8
637799657	Synpcc7942_1228	1249355	1250224	1	1.17126
637799658	Synpcc7942_1229	1250193	1250987	0	1.86792
637799659	Synpcc7942_1230	1250977	1251846	0	4.72759
637799660	Synpcc7942_1231	1251930	1252904	0	66.0656
637799661	Synpcc7942_1232	1252950	1253489	0	64.6685
637799662	Synpcc7942_1233	1253790	1254473	0	0.925439
637799663	Synpcc7942_1234	1254739	1255242	1	8.42063
637799664	Synpcc7942_1235	1255757	1257946	0	3.11826
637799665	Synpcc7942_1236	1258144	1258968	0	22.3636
637799666	Synpcc7942_1237	1258978	1260957	0	29.0652
637799667	Synpcc7942_1238	1260972	1261811	0	34.7036
637799668	Synpcc7942_1239	1261868	1263199	0	49.5953
637799669	Synpcc7942_1240	1263263	1264801	0	44.0403
637799670	Synpcc7942_1241	1265088	1266137	1	7.92381
637799671	Synpcc7942_1242	1266128	1267057	1	3.87957
637799672	Synpcc7942_1243	1267422	1268117	0	2.91236
637799673	Synpcc7942_1244	1268365	1269663	1	3.24018
637799674	Synpcc7942_1245	1270001	1270345	1	2.25797
637799675	Synpcc7942_1246	1270803	1272317	1	7.49769
637799676	Synpcc7942_1247	1272322	1272561	1	4.96667
637799677	Synpcc7942_1248	1272551	1273123	1	4.56894
637799678	Synpcc7942_1249	1273621	1273755	0	549.378
637799679	Synpcc7942_1250	1273781	1274260	0	337.171
637799680	Synpcc7942_1251	1274438	1275487	1	2.99048
637799681	Synpcc7942_1252	1275556	1276833	1	2.82942
637799682	Synpcc7942_1253	1276940	1277221	0	14.5106
637799683	Synpcc7942_1254	1277460	1277855	1	54.6995
637799684	Synpcc7942_1255	1277852	1279015	0	1.5
637799685	Synpcc7942_1256	1279079	1279633	1	9.90811
637799687	Synpcc7942_1257	1279685	1281532	1	5.13258
637799688	Synpcc7942_1258	1281532	1281945	1	2.73671
637799689	Synpcc7942_1259	1281993	1283171	1	15.1603
637799690	Synpcc7942_1260	1283244	1284071	1	13.4771
637799691	Synpcc7942_1261	1284223	1285014	0	12.8018
637799692	Synpcc7942_1262	1285028	1286647	0	2.94506
637799693	Synpcc7942_1263	1286711	1287835	0	2.28356
637799694	Synpcc7942_1264	1287939	1289582	1	2.85097
637799695	Synpcc7942_1265	1289545	1290258	0	7.35434
637799696	Synpcc7942_1266	1290360	1290953	0	6.04545
637799697	Synpcc7942_1267	1290950	1291729	0	6.87179
637799698	Synpcc7942_1268	1291777	1293231	0	4.64674
637799699	Synpcc7942_1269	1293542	1294939	1	3.67382
637799700	Synpcc7942_1270	1295129	1295425	1	39.7845
637799701	Synpcc7942_1271	1295438	1296175	0	4.67073
637799702	Synpcc7942_1272	1296234	1296761	0	1.80492
637799703	Synpcc7942_1273	1296812	1298347	1	1.90755
637799704	Synpcc7942_1274	1298630	1299157	0	20.3958
637799705	Synpcc7942_1275	1299187	1300350	0	11.1194
637799706	Synpcc7942_1276	1300381	1301163	0	34.8467
637799707	Synpcc7942_1277	1301174	1301524	0	112.222
637799708	Synpcc7942_1278	1301569	1301769	0	120.289
637799709	Synpcc7942_1279	1301796	1302047	0	3.72619
637799710	Synpcc7942_1280	1302044	1303138	0	6.07854
637799711	Synpcc7942_1281	1303144	1303836	0	13.3968
637799712	Synpcc7942_1282	1304480	1305463	0	1.73577
637799713	Synpcc7942_1283	1305460	1305957	0	2.6988
637799714	Synpcc7942_1284	1305960	1306232	0	3.83883
637799715	Synpcc7942_1285	1306229	1307200	0	1.11728
637799716	Synpcc7942_1286	1307304	1308515	1	1.39191
637799717	Synpcc7942_1287	1309030	1310862	1	15.2417
637799718	Synpcc7942_1288	1311028	1311534	1	2.40828
637799719	Synpcc7942_1289	1311841	1313181	1	16.2953
637799720	Synpcc7942_1290	1313290	1313460	0	332.357
637799721	Synpcc7942_1291	1313561	1313929	1	6.42547
637799722	Synpcc7942_1292	1313939	1316023	0	6.07098
637799723	Synpcc7942_1293	1316166	1318598	0	9.85656
637799724	Synpcc7942_1294	1318734	1320302	1	12.5876
637799725	Synpcc7942_1295	1320370	1321758	0	3.87185
637799726	Synpcc7942_1296	1321898	1322593	1	1.29454
637799727	Synpcc7942_1297	1322910	1324319	1	7.71986
637799728	Synpcc7942_1298	1325107	1326837	1	6.81571
637799729	Synpcc7942_1299	1326892	1327854	0	6.45171
637799730	Synpcc7942_1300	1328093	1328662	1	4.3193
637799731	Synpcc7942_1301	1328678	1330141	1	2.16393
637799732	Synpcc7942_1302	1330250	1330726	1	15.0461
637799733	Synpcc7942_1303	1330752	1331150	0	13.0226
637799734	Synpcc7942_1304	1331160	1331732	0	10.1675
637799735	Synpcc7942_1305	1331834	1333444	0	4.94227
637799737	Synpcc7942_1306	1333522	1334082	0	20.672
637799738	Synpcc7942_1307	1334181	1334996	1	5.90809
637799739	Synpcc7942_1308	1335009	1336076	1	9.47566
637799740	Synpcc7942_1309	1336073	1337005	1	3.81779
637799741	Synpcc7942_1310	1337076	1338047	1	5.76852
637799742	Synpcc7942_1311	1338222	1338578	0	6.09244
637799743	Synpcc7942_1312	1338656	1340458	0	2.33722
637799744	Synpcc7942_1313	1340634	1342433	1	5.46667
637799745	Synpcc7942_1314	1342534	1344405	0	115.716
637799746	Synpcc7942_1315	1344583	1345983	0	12.5318
637799747	Synpcc7942_1316	1346077	1347114	0	1.43834
637799748	Synpcc7942_1317	1347173	1347910	1	2.19241
637799749	Synpcc7942_1318	1347917	1348768	1	1.83803
637799750	Synpcc7942_1319	1348834	1349373	1	2.77593
637799751	Synpcc7942_1320	1349340	1350296	0	5.69279
637799752	Synpcc7942_1321	1350414	1351433	0	2.99706
637799753	Synpcc7942_1322	1351613	1351840	1	474.908
637799754	Synpcc7942_1323	1351949	1352797	1	4.43463
637799755	Synpcc7942_1324	1352829	1355588	0	6.75036
637799756	Synpcc7942_1325	1355787	1357151	1	4.2022
637799757	Synpcc7942_1326	1357232	1360693	1	3.85933
637799758	Synpcc7942_1327	1360808	1361101	1	24.4082
637799759	Synpcc7942_1328	1361167	1361559	1	6.73537
637799760	Synpcc7942_1329	1361879	1362505	1	35.1116
637799761	Synpcc7942_1330	1362508	1363164	1	21.5875
637799762	Synpcc7942_1331	1363290	1363466	1	19.7571
637799763	Synpcc7942_1332	1363471	1364091	1	12.9098
637799764	Synpcc7942_1333	1364091	1364786	1	7.89511
637799765	Synpcc7942_1334	1364783	1366180	1	2.73033
637799766	Synpcc7942_1335	1366177	1366971	1	1.64025
637799767	Synpcc7942_1336	1367261	1368343	1	4.9723
637799768	Synpcc7942_1337	1368411	1372715	1	1.62184
637799769	Synpcc7942_1338	1372863	1373645	0	20.696
637799770	Synpcc7942_1339	1373779	1373973	0	13.8513
637799771	Synpcc7942_1340	1374061	1374639	0	44.905
637799772	Synpcc7942_1341	1374756	1375841	1	4.99448
637799773	Synpcc7942_1342	1375911	1377002	1	4.79304
637799774	Synpcc7942_1343	1377217	1378335	1	36.9223
637799775	Synpcc7942_1344	1378378	1378986	1	37.1182
637799776	Synpcc7942_1345	1378990	1379595	1	35.2525
637799777	Synpcc7942_1346	1379614	1379925	1	26.9519
637799778	Synpcc7942_1347	1380019	1381014	0	1.95984
637799779	Synpcc7942_1348	1381032	1381331	0	8.25667
637799780	Synpcc7942_1349	1381367	1382053	0	8.23435
637799781	Synpcc7942_1350	1382050	1382355	0	2.47059
637799782	Synpcc7942_1351	1382386	1383096	0	3.33474
637799783	Synpcc7942_1352	1383192	1385162	1	11.1456
637799784	Synpcc7942_1353	1385412	1386080	1	3.12556
637799785	Synpcc7942_1354	1386587	1388083	1	2.03874
637799786	Synpcc7942_1355	1388109	1390898	0	5.24301
637799787	Synpcc7942_1356	1390895	1391350	0	5.89474
637799788	Synpcc7942_1357	1391347	1396770	0	3.47824
637799789	Synpcc7942_1358	1397087	1397878	0	9.08712
637799790	Synpcc7942_1359	1398294	1399499	0	6.53483
637799791	Synpcc7942_1360	1399742	1401052	1	7.38596
637799793	Synpcc7942_1361	1401085	1401588	1	13.7282
637799794	Synpcc7942_1362	1401672	1402157	1	21.1173
637799795	Synpcc7942_1363	1402353	1402640	1	9.42361
637799796	Synpcc7942_1364	1402687	1403103	1	23.7866
637799797	Synpcc7942_1365	1403362	1404060	0	4.07582
637799798	Synpcc7942_1366	1404292	1405203	0	4.60746
637799799	Synpcc7942_1367	1405262	1406629	1	0.711257
637799800	Synpcc7942_1368	1406657	1406992	1	3.65179
637799801	Synpcc7942_1369	1407202	1407837	1	4.31604
637799802	Synpcc7942_1370	1407963	1408202	1	12.0375
637799803	Synpcc7942_1371	1408205	1409368	0	2.86168
637799804	Synpcc7942_1372	1409560	1413132	1	5.90876
637799805	Synpcc7942_1373	1413287	1413982	0	13.7514
637799806	Synpcc7942_1374	1414283	1415914	0	4.92463
637799807	Synpcc7942_1375	1415985	1416506	0	9.49425
637799808	Synpcc7942_1376	1416706	1417302	0	12.1508
637799809	Synpcc7942_1377	1417540	1419879	1	22.2333
637799810	Synpcc7942_1378	1419926	1421167	0	1.25845
637799811	Synpcc7942_1379	1421475	1422836	1	8.37372
637799812	Synpcc7942_1380	1422879	1424603	1	4.06725
637799813	Synpcc7942_1381	1424685	1426610	1	5.65628
637799814	Synpcc7942_1382	1427042	1429711	1	4.76854
637799815	Synpcc7942_1383	1429798	1430310	0	32.3002
637799816	Synpcc7942_1384	1430438	1431283	1	8.51182
637799817	Synpcc7942_1385	1431285	1431506	0	13.3694
637799818	Synpcc7942_1386	1431627	1432760	0	8.25838
637799819	Synpcc7942_1387	1432853	1433680	1	11.7452
637799820	Synpcc7942_1388	1433659	1434372	1	2.81232
637799821	Synpcc7942_1389	1434538	1435620	0	2.22345
637799822	Synpcc7942_1390	1435722	1436066	0	21.9884
637799823	Synpcc7942_1391	1436154	1437692	1	4.40936
637799824	Synpcc7942_1392	1437916	1441983	0	0.540315
637799825	Synpcc7942_1393	1442504	1443418	1	3.11803
637799826	Synpcc7942_1394	1443546	1445309	1	5.14853
637799827	Synpcc7942_1395	1445306	1445725	1	3.31429
637799828	Synpcc7942_1396	1445743	1446000	0	12.6512
637799829	Synpcc7942_1397	1446191	1447519	1	86.4575
637799830	Synpcc7942_1398	1447847	1450069	0	2.7058
637799831	Synpcc7942_1399	1450087	1451241	0	4.21991
637799832	Synpcc7942_1400	1451255	1452376	0	5.23084
637799833	Synpcc7942_1401	1452727	1453104	0	22.5397
637799834	Synpcc7942_1402	1453317	1454576	1	5.2373
637799835	Synpcc7942_1403	1454593	1455369	0	2.20077
637799836	Synpcc7942_1404	1455395	1456084	0	2.93188
637799837	Synpcc7942_1405	1456260	1456787	1	4.81818
637799838	Synpcc7942_1406	1456803	1457909	0	8.99006
637799839	Synpcc7942_1407	1458057	1459688	1	6.4185
637799840	Synpcc7942_1408	1459914	1460555	1	2.32243
637799841	Synpcc7942_1409	1460847	1461869	1	3.17986
637799842	Synpcc7942_1410	1461949	1463571	0	57.6808
637799843	Synpcc7942_1411	1463651	1464358	0	8.11582
637799844	Synpcc7942_1412	1464368	1464817	0	13.7511
637799845	Synpcc7942_1413	1464941	1465696	1	2.75
637799846	Synpcc7942_1414	1465709	1466434	0	14.8774
637799847	Synpcc7942_1415	1466530	1468095	0	51.7024
637799848	Synpcc7942_1416	1468344	1470995	1	13.0151
637799849	Synpcc7942_1417	1471000	1471983	1	5.10671
637799850	Synpcc7942_1418	1471980	1472186	0	6.83575
637799851	Synpcc7942_1419	1472585	1473445	1	8.2079
637799852	Synpcc7942_1420	1473509	1474909	1	6.78301
637799853	Synpcc7942_1421	1475239	1475547	1	255.968
637799854	Synpcc7942_1422	1475694	1475993	1	60
637799855	Synpcc7942_1423	1476059	1477678	1	24.1858
637799856	Synpcc7942_1424	1477713	1478198	1	21.7016
637799857	Synpcc7942_1425	1478240	1479070	1	21.7942
637799858	Synpcc7942_1426	1479461	1480879	1	215.438
637799859	Synpcc7942_1427	1480970	1481305	1	282.44
637799860	Synpcc7942_1428	1481407	1482594	1	2.6069
637799861	Synpcc7942_1429	1482857	1483267	0	14.6472
637799862	Synpcc7942_1430	1483316	1484251	0	24.2682
637799863	Synpcc7942_1431	1484549	1484986	1	46.8196
637799864	Synpcc7942_1432	1485025	1486710	0	11.3843
637799865	Synpcc7942_1433	1486983	1488041	1	8.63362
637799866	Synpcc7942_1434	1488255	1488854	0	49.83
637799867	Synpcc7942_1435	1488975	1490723	0	2.49914
637799868	Synpcc7942_1436	1490759	1491205	0	4.26174
637799869	Synpcc7942_1437	1491286	1491564	1	3.8172
637799870	Synpcc7942_1438	1491796	1492290	0	43.3152
637799871	Synpcc7942_1439	1492429	1494030	0	86.3958
637799872	Synpcc7942_1440	1494173	1495093	0	4.11726
637799873	Synpcc7942_1441	1495174	1496151	0	1.36708
637799874	Synpcc7942_1442	1496399	1496833	1	0.848276
637799875	Synpcc7942_1443	1497217	1498290	1	231.891
637799876	Synpcc7942_1444	1498331	1498624	1	27.483
637799877	Synpcc7942_1445	1498702	1499817	0	6.99373
637799878	Synpcc7942_1446	1499923	1500342	0	17.6119
637799879	Synpcc7942_1447	1500489	1501307	1	8.13553
637799880	Synpcc7942_1448	1501343	1502305	1	7.22845
637799881	Synpcc7942_1449	1502325	1503392	0	6.91667
637799882	Synpcc7942_1450	1503457	1504257	1	4.201
637799883	Synpcc7942_1451	1504300	1504761	1	17.9957
637799884	Synpcc7942_1452	1504758	1506194	0	4.60334
637799885	Synpcc7942_1453	1506399	1507133	1	31.8204
637799886	Synpcc7942_1454	1507284	1508324	1	22.2229
637799887	Synpcc7942_1455	1508394	1509401	1	9.63393
637799888	Synpcc7942_1456	1509455	1510336	1	5.38435
637799889	Synpcc7942_1457	1510305	1510982	1	3.24926
637799890	Synpcc7942_1458	1510962	1511528	0	8.36332
637799891	Synpcc7942_1459	1511592	1512212	0	12.7633
637799892	Synpcc7942_1460	1512321	1512578	0	54.6589
637799893	Synpcc7942_1461	1512709	1513965	0	1.06364
637799894	Synpcc7942_1462	1514071	1515141	0	1.65359
637799895	Synpcc7942_1463	1515369	1517000	1	3.37439
637799896	Synpcc7942_1464	1517237	1518832	1	262.622
637799897	Synpcc7942_1465	1518994	1519449	1	8.97588
637799898	Synpcc7942_1466	1519664	1520668	1	22.4468
637799899	Synpcc7942_1467	1520674	1521363	1	12.0971
637799900	Synpcc7942_1468	1521482	1522141	0	2.52727
637799901	Synpcc7942_1469	1522138	1522719	0	2.57216
637799902	Synpcc7942_1470	1522712	1523005	0	2.56122
637799903	Synpcc7942_1471	1523002	1523259	0	3.96512
637799904	Synpcc7942_1472	1523256	1523642	0	2.49871
637799905	Synpcc7942_1473	1523639	1525081	0	1.64796
637799906	Synpcc7942_1474	1525078	1525413	0	3.5
637799907	Synpcc7942_1475	1525833	1526954	0	7.20232
637799908	Synpcc7942_1476	1527717	1528031	1	7.01905
637799909	Synpcc7942_1477	1528142	1530337	0	2.10291
637799910	Synpcc7942_1478	1530415	1530852	0	19.6918
637799911	Synpcc7942_1479	1530970	1531083	1	173.009
637799912	Synpcc7942_1480	1531194	1531748	0	4.14595
637799913	Synpcc7942_1481	1531745	1532398	0	18.2599
637799914	Synpcc7942_1482	1532605	1534170	1	3.94317
637799915	Synpcc7942_1483	1534449	1534877	0	2.80886
637799916	Synpcc7942_1484	1534874	1536367	0	7.48527
637799917	Synpcc7942_1485	1536407	1536673	0	2.17228
637799918	Synpcc7942_1486	1536664	1536912	0	8.11245
637799919	Synpcc7942_1487	1536986	1537594	1	82.9327
637799921	Synpcc7942_1488	1538545	1539897	1	0.548411
637799922	Synpcc7942_1489	1539953	1540789	1	0.759857
637799923	Synpcc7942_1490	1540818	1542809	1	1.18122
637799924	Synpcc7942_1491	1542834	1543670	1	1.53405
637799925	Synpcc7942_1492	1543923	1544507	1	5.86325
637799926	Synpcc7942_1493	1544514	1545353	1	2.79643
637799927	Synpcc7942_1494	1545382	1546095	0	3.9944
637799928	Synpcc7942_1495	1546123	1546650	0	7.33712
637799929	Synpcc7942_1496	1546647	1547552	0	12.883
637799930	Synpcc7942_1497	1547545	1548105	0	16.0196
637799931	Synpcc7942_1498	1548207	1548410	1	18.0686
637799932	Synpcc7942_1499	1548631	1548930	0	385.057
637799933	Synpcc7942_1500	1549179	1550078	0	9.00667
637799934	Synpcc7942_1501	1550078	1551718	0	17.5692
637799935	Synpcc7942_1502	1551742	1552302	1	6.959
637799936	Synpcc7942_1503	1552303	1553082	1	4.75897
637799937	Synpcc7942_1504	1553330	1554718	1	1.8085
637799938	Synpcc7942_1505	1554839	1555936	0	18.2505
637799939	Synpcc7942_1506	1556097	1556513	0	46.5252
637799940	Synpcc7942_1507	1557396	1558331	0	7.76816
637799941	Synpcc7942_1508	1558484	1559209	0	5.35124
637799942	Synpcc7942_1509	1559329	1560402	1	19.0447
637799943	Synpcc7942_1510	1560399	1561178	0	7.32308
637799944	Synpcc7942_1511	1561467	1561904	0	13.1279
637799945	Synpcc7942_1512	1561944	1563389	0	9.42254
637799946	Synpcc7942_1513	1563532	1564740	1	11.4566
637799947	Synpcc7942_1514	1564750	1565349	1	11.87
637799948	Synpcc7942_1515	1565391	1566290	1	22.4856
637799949	Synpcc7942_1516	1566324	1566971	0	3.64198
637799950	Synpcc7942_1517	1566943	1568316	0	7.7016
637799951	Synpcc7942_1518	1568627	1570927	1	2.09996
637799952	Synpcc7942_1519	1570976	1572280	0	18.3073
637799953	Synpcc7942_1520	1572486	1572782	1	145.589
637799954	Synpcc7942_1521	1572849	1573646	1	61.8083
637799955	Synpcc7942_1522	1573729	1577031	1	48.7154
637799956	Synpcc7942_1523	1577150	1579024	1	39.8192
637799957	Synpcc7942_1524	1579094	1583050	1	38.8916
637799958	Synpcc7942_1525	1583407	1585200	1	67.7497
637799959	Synpcc7942_1526	1585287	1586078	1	4.6351
637799960	Synpcc7942_1527	1586243	1588759	1	3.83194
637799961	Synpcc7942_1528	1588817	1589146	0	5.31212
637799962	Synpcc7942_1529	1589204	1590223	1	2.48627
637799963	Synpcc7942_1530	1590283	1590708	0	1.61737
637799964	Synpcc7942_1531	1590799	1591614	1	5.57353
637799965	Synpcc7942_1532	1591611	1592276	1	1.99099
637799966	Synpcc7942_1533	1592254	1593093	1	9.93452
637799967	Synpcc7942_1534	1593215	1595422	1	20.4805
637799968	Synpcc7942_1535	1595486	1595944	1	20.5163
637799969	Synpcc7942_1536	1595934	1596614	1	11.7695
637799970	Synpcc7942_1537	1596668	1596877	1	1.54286
637799971	Synpcc7942_1538	1596968	1597366	1	0.87218
637799972	Synpcc7942_1539	1597516	1597818	0	0.570957
637799973	Synpcc7942_1540	1597856	1598566	0	1.22363
637799974	Synpcc7942_1541	1598656	1599168	0	2.46199
637799975	Synpcc7942_1542	1599353	1600381	0	5.58795
637799976	Synpcc7942_1543	1600652	1600777	1	0.960317
637799977	Synpcc7942_1544	1600802	1601053	1	13.1667
637799978	Synpcc7942_1545	1601056	1601511	1	5.20833
637799979	Synpcc7942_1546	1601489	1602886	1	2.52647
637799980	Synpcc7942_1547	1603035	1603415	0	0.748031
637799981	Synpcc7942_1548	1604319	1605638	0	9.97955
637799982	Synpcc7942_1549	1606129	1606689	1	2.70945
637799983	Synpcc7942_1550	1606746	1608002	1	2.98011
637799984	Synpcc7942_1551	1608052	1608816	1	4.16993
637799985	Synpcc7942_1552	1609373	1610356	0	29.5894
637799986	Synpcc7942_1553	1610364	1611257	1	3.09284
637799987	Synpcc7942_1554	1611260	1611853	0	45.3418
637799988	Synpcc7942_1555	1611906	1612748	1	34.694
637799989	Synpcc7942_1556	1612870	1613448	1	28.4767
637799990	Synpcc7942_1557	1613464	1614396	0	129.635
637799991	Synpcc7942_1558	1615204	1616271	1	2.29682
637799992	Synpcc7942_1559	1616284	1616958	1	8.54815
637799993	Synpcc7942_1560	1617134	1617292	1	6.33962
637799994	Synpcc7942_1561	1618181	1618687	0	36.789
637799995	Synpcc7942_1562	1618800	1619696	0	39.6945
637799996	Synpcc7942_1563	1621096	1621512	0	1.58273
637799997	Synpcc7942_1564	1621903	1622220	1	1.11635
637799998	Synpcc7942_1565	1622970	1623410	1	5.27891
637799999	Synpcc7942_1566	1623449	1625644	1	2.28142
637800000	Synpcc7942_1567	1625702	1626019	0	40.544
637800001	Synpcc7942_1568	1626357	1626596	0	170.629
637800002	Synpcc7942_1569	1626654	1627115	0	300.132
637800003	Synpcc7942_1570	1627206	1629449	0	314.926
637800004	Synpcc7942_1571	1630063	1630872	1	2.68519
637800005	Synpcc7942_1572	1631339	1632925	1	6.6736
637800006	Synpcc7942_1573	1632994	1633794	1	9.50936
637800007	Synpcc7942_1574	1633895	1636567	1	4.09128
637800008	Synpcc7942_1575	1636580	1638625	1	1.83431
637800009	Synpcc7942_1576	1638668	1640059	1	1.76796
637800010	Synpcc7942_1577	1640261	1642033	0	6.99098
637800011	Synpcc7942_1578	1642172	1643011	0	12.6488
637800012	Synpcc7942_1579	1643490	1643957	1	0.745726
637800013	Synpcc7942_1580	1644011	1644436	0	3.62676
637800014	Synpcc7942_1581	1645142	1646821	1	2.85655
637800015	Synpcc7942_1582	1646823	1648211	0	3.85889
637800016	Synpcc7942_1583	1648210	1648746	1	4.78026
637800017	Synpcc7942_1584	1648682	1650160	0	3.54226
637800018	Synpcc7942_1585	1650201	1650986	0	4.72519
637800019	Synpcc7942_1586	1651359	1652669	1	2.92372
637800020	Synpcc7942_1587	1652732	1653172	0	58.8095
637800021	Synpcc7942_1588	1653255	1655834	0	3.83566
637800022	Synpcc7942_1589	1655981	1657270	0	19.8845
637800023	Synpcc7942_1590	1657274	1658131	0	8.59207
637800024	Synpcc7942_1591	1658135	1659022	0	16.8761
637800025	Synpcc7942_1592	1659119	1659934	1	2.08701
637800026	Synpcc7942_1593	1660025	1660720	1	46.9899
637800027	Synpcc7942_1594	1660735	1661760	1	37.847
637800028	Synpcc7942_1595	1661770	1662753	1	25.1331
637800029	Synpcc7942_1596	1662871	1663608	1	17.0027
637800030	Synpcc7942_1597	1663657	1664298	1	25.6573
637800031	Synpcc7942_1598	1664306	1665100	1	18.4616
637800032	Synpcc7942_1599	1665097	1666182	1	15.7882
637800033	Synpcc7942_1600	1666188	1667030	1	5.7153
637800034	Synpcc7942_1601	1667058	1667231	0	4.29885
637800035	Synpcc7942_1602	1667296	1668033	1	0.95664
637800037	Synpcc7942_1603	1668136	1669263	1	8.08422
637800038	Synpcc7942_1604	1669273	1670625	1	4.87288
637800039	Synpcc7942_1605	1670630	1671208	0	1.26943
637800040	Synpcc7942_1606	1671451	1672011	1	17.7255
637800041	Synpcc7942_1607	1672123	1673679	0	3.40206
637800042	Synpcc7942_1608	1673935	1675344	1	8.38582
637800043	Synpcc7942_1609	1675456	1678869	1	13.8304
637800044	Synpcc7942_1610	1678977	1680389	0	28.4444
637800045	Synpcc7942_1611	1680389	1680682	0	32.6293
637800046	Synpcc7942_1612	1680679	1681905	0	31.0538
637800047	Synpcc7942_1613	1682042	1682617	1	90.3802
637800048	Synpcc7942_1614	1682665	1682802	1	161.768
637800049	Synpcc7942_1615	1682808	1683176	1	68.5962
637800052	Synpcc7942_1616	1683163	1683549	1	89.137
637800053	Synpcc7942_1617	1683752	1684930	1	50.8567
637800054	Synpcc7942_1618	1684927	1685433	1	26.5306
637800055	Synpcc7942_1619	1685436	1685942	1	14.0848
637800056	Synpcc7942_1620	1685939	1687444	1	5.13147
637800057	Synpcc7942_1621	1687584	1689152	0	12.4226
637800058	Synpcc7942_1622	1689721	1692192	1	6.36691
637800059	Synpcc7942_1623	1692265	1692957	1	2.49784
637800060	Synpcc7942_1624	1692985	1693719	0	4.58367
637800061	Synpcc7942_1625	1693698	1694921	0	3.56209
637800062	Synpcc7942_1626	1695068	1695550	0	15.6315
637800063	Synpcc7942_1627	1695554	1696852	0	12.98
637800064	Synpcc7942_1628	1697252	1697971	1	8.02639
637800065	Synpcc7942_1629	1698071	1698712	1	3.49688
637800066	Synpcc7942_1630	1698933	1699268	1	61.7738
637800067	Synpcc7942_1631	1699269	1700168	1	33.0044
637800068	Synpcc7942_1632	1700263	1700772	1	9.07647
637800070	Synpcc7942_1633	1701369	1702091	1	16.5104
637800071	Synpcc7942_1634	1702113	1702652	0	109.315
637800072	Synpcc7942_1635	1702823	1704469	0	510.048
637800073	Synpcc7942_1636	1704606	1705013	0	41.8333
637800074	Synpcc7942_1637	1705426	1706484	0	0.856468
637800075	Synpcc7942_1638	1706685	1706951	1	35.5356
637800076	Synpcc7942_1639	1707135	1707776	1	4.78037
637800077	Synpcc7942_1640	1707881	1708414	1	6.63296
637800078	Synpcc7942_1641	1708665	1709165	1	6.61876
637800079	Synpcc7942_1642	1709180	1710250	1	3.77218
637800080	Synpcc7942_1643	1710353	1711873	1	9.72189
637800081	Synpcc7942_1644	1712014	1712817	1	4.13433
637800082	Synpcc7942_1645	1713332	1714075	1	6.83737
637800083	Synpcc7942_1646	1714348	1715070	1	38.0968
637800084	Synpcc7942_1647	1715266	1716186	1	4.0836
637800085	Synpcc7942_1648	1716189	1716638	0	9.15556
637800086	Synpcc7942_1649	1716788	1717504	1	18.7434
637800087	Synpcc7942_1650	1717707	1720946	0	4.39012
637800088	Synpcc7942_1651	1721058	1721795	1	8.92412
637800089	Synpcc7942_1652	1721792	1723432	1	3.11883
637800090	Synpcc7942_1653	1723540	1724736	0	2.41688
637800091	Synpcc7942_1654	1724849	1725232	0	1.15365
637800092	Synpcc7942_1655	1725260	1725829	0	1.70351
637800093	Synpcc7942_1656	1725919	1728081	0	21.0939
637800094	Synpcc7942_1657	1728453	1728674	1	12.7973
637800095	Synpcc7942_1658	1728788	1729246	0	6.32026
637800096	Synpcc7942_1659	1729384	1730031	1	10.4907
637800097	Synpcc7942_1660	1730131	1730964	1	2.26619
637800098	Synpcc7942_1661	1731159	1731722	1	27.6684
637800099	Synpcc7942_1662	1731811	1733247	0	4.43841
637800101	Synpcc7942_1663	1733401	1733760	0	2.77222
637800102	Synpcc7942_1664	1733790	1733984	1	8.0359
637800103	Synpcc7942_1665	1733989	1735104	1	4.70161
637800104	Synpcc7942_1666	1735155	1735859	0	8.51348
637800105	Synpcc7942_1667	1735965	1737356	1	3.78592
637800106	Synpcc7942_1668	1737882	1739552	1	3.46619
637800107	Synpcc7942_1669	1739595	1741685	1	2.36251
637800108	Synpcc7942_1670	1741687	1741833	1	1.22449
637800109	Synpcc7942_1671	1741836	1742447	1	1.9902
637800110	Synpcc7942_1672	1742508	1743233	1	25.6846
637800111	Synpcc7942_1673	1743189	1743854	0	19.1502
637800112	Synpcc7942_1674	1743855	1744166	0	68.0705
637800113	Synpcc7942_1675	1744281	1744766	0	14.1029
637800114	Synpcc7942_1676	1744816	1745469	0	12.0306
637800115	Synpcc7942_1677	1745500	1746597	0	11.3625
637800116	Synpcc7942_1678	1746611	1747153	0	38.3039
637800117	Synpcc7942_1679	1747252	1747590	1	44.9617
637800118	Synpcc7942_1680	1747842	1748858	0	10.3481
637800119	Synpcc7942_1681	1749076	1750128	1	3.17094
637800120	Synpcc7942_1682	1750203	1751039	1	3.7718
637800121	Synpcc7942_1683	1751063	1751308	1	4.0935
637800122	Synpcc7942_1684	1751336	1751956	1	12.6618
637800123	Synpcc7942_1685	1752002	1752862	1	8.36818
637800124	Synpcc7942_1686	1753022	1754047	1	0.849903
637800125	Synpcc7942_1687	1754047	1754913	1	0.492503
637800126	Synpcc7942_1688	1754913	1755773	1	0.245064
637800127	Synpcc7942_1689	1755915	1756877	1	1.41121
637800128	Synpcc7942_1690	1756898	1757137	1	3.72083
637800129	Synpcc7942_1691	1757155	1758315	1	2.95952
637800130	Synpcc7942_1692	1758418	1759329	0	1.52851
637800131	Synpcc7942_1693	1759418	1759819	0	2.16915
637800132	Synpcc7942_1694	1759930	1762506	1	3.18588
637800133	Synpcc7942_1695	1762639	1763637	1	5.64965
637800134	Synpcc7942_1696	1763712	1764452	0	10.2038
637800135	Synpcc7942_1697	1764611	1764892	0	1.49645
637800136	Synpcc7942_1698	1765087	1765428	1	5.18421
637800137	Synpcc7942_1699	1765464	1766852	0	3.99856
637800138	Synpcc7942_1700	1766905	1767849	0	2.64021
637800139	Synpcc7942_1701	1767953	1768489	1	7.26071
637800140	Synpcc7942_1702	1768545	1768682	1	8.25362
637800141	Synpcc7942_1703	1768940	1772017	0	7.53346
637800142	Synpcc7942_1704	1772024	1772833	1	5.01481
637800143	Synpcc7942_1705	1772946	1773065	1	430.767
637800144	Synpcc7942_1706	1773234	1775426	1	3.4829
637800145	Synpcc7942_1707	1775633	1776064	1	9.375
637800146	Synpcc7942_1708	1776199	1778226	1	3.25296
637800147	Synpcc7942_1709	1778348	1779889	0	3.14721
637800148	Synpcc7942_1710	1780048	1780278	1	49.4113
637800149	Synpcc7942_1711	1780275	1780847	1	31.1012
637800150	Synpcc7942_1712	1780853	1781218	1	3.66393
637800151	Synpcc7942_1713	1781317	1782219	1	5.66224
637800152	Synpcc7942_1714	1782216	1783232	1	1.83776
637800153	Synpcc7942_1715	1783250	1783903	0	4.67125
637800154	Synpcc7942_1716	1783939	1787655	0	5.5117
637800156	Synpcc7942_1717	1787724	1789025	0	5.89324
637800157	Synpcc7942_1718	1789028	1790305	0	6.33725
637800158	Synpcc7942_1719	1790369	1791796	0	14.8746
637800159	Synpcc7942_1720	1791952	1792392	1	7.02721
637800160	Synpcc7942_1721	1793212	1793916	0	11.0979
637800161	Synpcc7942_1722	1794143	1795228	0	3.33794
637800162	Synpcc7942_1723	1795482	1797032	1	2.71502
637800163	Synpcc7942_1724	1797078	1797386	0	7.08091
637800164	Synpcc7942_1725	1797616	1799067	1	3.38017
637800165	Synpcc7942_1726	1799119	1799610	0	2.48171
637800166	Synpcc7942_1727	1799638	1800219	0	4.8488
637800167	Synpcc7942_1728	1800372	1800887	1	2.68217
637800168	Synpcc7942_1729	1800893	1802005	1	2.34232
637800169	Synpcc7942_1730	1802050	1802640	1	6.00677
637800170	Synpcc7942_1731	1802686	1803171	0	3.95267
637800171	Synpcc7942_1732	1803168	1803578	0	6.80779
637800172	Synpcc7942_1733	1803575	1804219	0	14.2682
637800173	Synpcc7942_1734	1804395	1804757	1	49.1873
637800174	Synpcc7942_1735	1804805	1806244	1	28.1736
637800175	Synpcc7942_1736	1806290	1807075	1	20.9771
637800176	Synpcc7942_1737	1807075	1808403	1	15.5275
637800177	Synpcc7942_1738	1808413	1809672	1	12.9437
637800178	Synpcc7942_1739	1809717	1810142	1	6.29577
637800179	Synpcc7942_1740	1810183	1811088	0	7.95806
637800180	Synpcc7942_1741	1811099	1812535	0	21.5449
637800181	Synpcc7942_1742	1812814	1813833	1	137.509
637800182	Synpcc7942_1743	1814092	1815276	1	35.1722
637800183	Synpcc7942_1744	1815423	1815833	1	5.14599
637800184	Synpcc7942_1745	1815848	1816393	0	6.82418
637800185	Synpcc7942_1746	1816600	1817562	0	69.514
637800186	Synpcc7942_1747	1817778	1818962	0	7.89367
637800187	Synpcc7942_1748	1818990	1819751	0	12.1286
637800188	Synpcc7942_1749	1819754	1820146	0	66.3104
637800189	Synpcc7942_1750	1820146	1820532	0	93.0698
637800190	Synpcc7942_1751	1820575	1820778	0	104.397
637800191	Synpcc7942_1752	1821018	1821770	0	23.4847
637800192	Synpcc7942_1753	1821890	1822354	0	8.84731
637800194	Synpcc7942_1754	1822345	1822497	0	20.6601
637800195	Synpcc7942_1755	1822494	1824227	0	6.906
637800197	Synpcc7942_1756	1824236	1824511	0	2.52899
637800198	Synpcc7942_1757	1824648	1824935	1	100.469
637800199	Synpcc7942_1758	1825182	1826267	0	14.3987
637800200	Synpcc7942_1759	1826249	1826452	0	27.902
637800201	Synpcc7942_1760	1826528	1827619	1	7.50916
637800202	Synpcc7942_1761	1827800	1829530	1	7.5673
637800203	Synpcc7942_1762	1829577	1831028	1	18.2383
637800204	Synpcc7942_1763	1831028	1831846	1	4.2735
637800205	Synpcc7942_1764	1831862	1832230	1	3.85908
637800206	Synpcc7942_1765	1832303	1832806	0	3.47817
637800207	Synpcc7942_1766	1832998	1834029	0	4.55814
637800208	Synpcc7942_1767	1834078	1835490	0	6.84855
637800209	Synpcc7942_1768	1835596	1836408	1	4.45264
637800210	Synpcc7942_1769	1836408	1836794	1	7.14212
637800211	Synpcc7942_1770	1836751	1837047	0	2.97643
637800212	Synpcc7942_1771	1837162	1838652	1	17.5634
637800213	Synpcc7942_1772	1838756	1839004	1	71.6104
637800214	Synpcc7942_1773	1839008	1839325	1	67.8742
637800215	Synpcc7942_1774	1839385	1839558	1	285.776
637800216	Synpcc7942_1775	1839685	1840650	1	4.99586
637800217	Synpcc7942_1776	1840742	1840999	1	27.1395
637800218	Synpcc7942_1777	1841045	1841998	1	5.95597
637800219	Synpcc7942_1778	1842010	1843869	0	7.72258
637800220	Synpcc7942_1779	1843941	1845686	1	1.69989
637800221	Synpcc7942_1780	1845760	1847385	1	2.50308
637800222	Synpcc7942_1781	1847468	1847743	0	32.6667
637800223	Synpcc7942_1782	1847829	1849121	0	86.7386
637800224	Synpcc7942_1783	1849303	1852170	1	4.39993
637800225	Synpcc7942_1784	1852529	1853311	1	58.6322
637800226	Synpcc7942_1785	1853308	1853718	0	6.11922
637800227	Synpcc7942_1786	1853723	1854250	0	18.3504
637800228	Synpcc7942_1787	1854247	1854729	0	19.0435
637800229	Synpcc7942_1788	1855204	1859910	1	5.39771
637800230	Synpcc7942_1789	1860032	1861012	1	15.0622
637800231	Synpcc7942_1790	1861019	1861810	1	2.07576
637800232	Synpcc7942_1791	1861831	1863066	0	7.14725
637800233	Synpcc7942_1792	1863290	1864270	1	25.9337
637800234	Synpcc7942_1793	1864440	1864763	1	13.0494
637800235	Synpcc7942_1794	1864768	1865946	1	6.12383
637800236	Synpcc7942_1795	1865979	1866443	0	8.72043
637800237	Synpcc7942_1796	1866456	1866749	0	37.0918
637800238	Synpcc7942_1797	1866873	1867376	1	6.94841
637800239	Synpcc7942_1798	1867864	1868490	1	2.50558
637800240	Synpcc7942_1799	1868940	1869971	1	7.14826
637800241	Synpcc7942_1800	1869943	1870455	1	63.7251
637800242	Synpcc7942_1801	1870692	1871408	1	2.3696
637800243	Synpcc7942_1802	1871523	1873145	0	2.91128
637800244	Synpcc7942_1803	1873351	1873782	0	36.3796
637800245	Synpcc7942_1804	1873843	1874397	0	23.6378
637800246	Synpcc7942_1805	1874474	1875253	0	1.46795
637800247	Synpcc7942_1806	1875268	1875741	1	7.08017
637800248	Synpcc7942_1807	1875797	1876243	1	3.13199
637800249	Synpcc7942_1808	1876216	1876959	0	1.48118
637800250	Synpcc7942_1809	1877025	1878740	1	27.7483
637800251	Synpcc7942_1810	1878956	1880710	1	12.812
637800252	Synpcc7942_1811	1880981	1884094	1	5.44123
637800253	Synpcc7942_1812	1884096	1884374	0	78.7957
637800254	Synpcc7942_1813	1884434	1886350	0	84.7997
637800255	Synpcc7942_1814	1886477	1887205	0	2.95062
637800256	Synpcc7942_1815	1887216	1888451	0	3.2233
637800257	Synpcc7942_1816	1888444	1891377	0	4.47171
637800258	Synpcc7942_1817	1891423	1891788	0	9.05464
637800259	Synpcc7942_1818	1891891	1892208	0	6.00629
637800260	Synpcc7942_1819	1892346	1892930	1	1.35556
637800261	Synpcc7942_1820	1893007	1893735	0	476.896
637800262	Synpcc7942_1821	1893904	1894263	1	59.7778
637800263	Synpcc7942_1822	1894291	1894503	1	45.0235
637800264	Synpcc7942_1823	1894500	1895159	0	21.0621
637800265	Synpcc7942_1824	1895166	1895630	0	21.4323
637800266	Synpcc7942_1825	1895707	1896225	1	5.44894
637800267	Synpcc7942_1826	1896222	1897163	0	2.3259
637800268	Synpcc7942_1827	1897287	1897913	1	25.4992
637800269	Synpcc7942_1828	1897914	1898171	1	27.376
637800270	Synpcc7942_1829	1898205	1898975	1	20.4501
637800271	Synpcc7942_1830	1899227	1899550	0	189.932
637800272	Synpcc7942_1831	1899856	1901019	0	54.0928
637800273	Synpcc7942_1832	1901152	1901601	0	37.6
637800274	Synpcc7942_1833	1901772	1902530	1	11.4506
637800275	Synpcc7942_1834	1902530	1902988	1	7.06318
637800276	Synpcc7942_1835	1903031	1903657	1	8.55183
637800277	Synpcc7942_1836	1903658	1903990	0	27.9159
637800278	Synpcc7942_1837	1904030	1904374	0	54.4841
637800279	Synpcc7942_1838	1904431	1905957	0	14.0858
637800280	Synpcc7942_1839	1906094	1906834	0	7.32659
637800281	Synpcc7942_1840	1906920	1907426	0	6.88955
637800282	Synpcc7942_1841	1907478	1908845	0	5.24708
637800283	Synpcc7942_1842	1908945	1910213	1	78.4878
637800284	Synpcc7942_1843	1910225	1911034	0	3.52346
637800285	Synpcc7942_1844	1911034	1911558	0	5.65333
637800286	Synpcc7942_1845	1911652	1911879	1	24.5526
637800287	Synpcc7942_1846	1911978	1913807	0	29.8279
637800288	Synpcc7942_1847	1913856	1914755	0	22.94
637800289	Synpcc7942_1848	1914772	1915836	0	25.6761
637800290	Synpcc7942_1849	1916620	1917816	1	56.2122
637800291	Synpcc7942_1850	1917870	1919099	0	1.79593
637800292	Synpcc7942_1851	1919364	1920827	1	7.31079
637800293	Synpcc7942_1852	1920852	1921481	1	6.56349
637800294	Synpcc7942_1853	1921478	1922182	1	3.85248
637800295	Synpcc7942_1854	1922179	1923879	1	1.45385
637800296	Synpcc7942_1855	1923883	1925253	1	1.09774
637800297	Synpcc7942_1856	1925324	1925830	1	2.11834
637800298	Synpcc7942_1857	1925835	1926701	0	3.10611
637800299	Synpcc7942_1858	1926893	1927609	1	132.379
637800300	Synpcc7942_1859	1927733	1930486	1	6.35258
637800301	Synpcc7942_1860	1930475	1931182	0	13.6299
637800302	Synpcc7942_1861	1931340	1932605	0	4.52765
637800303	Synpcc7942_1862	1932765	1933688	1	21.0455
637800304	Synpcc7942_1863	1933701	1934582	1	7.55669
637800305	Synpcc7942_1864	1934588	1935175	1	10.2619
637800306	Synpcc7942_1865	1935472	1936392	1	5.72204
637800307	Synpcc7942_1866	1936389	1936799	0	6.47202
637800308	Synpcc7942_1867	1936937	1937818	1	1.03515
637800309	Synpcc7942_1868	1937822	1938253	1	0.356481
637800310	Synpcc7942_1869	1938280	1941534	0	11.1296
637800311	Synpcc7942_1870	1941531	1942814	0	11.3255
637800312	Synpcc7942_1871	1943308	1943841	1	7.40637
637800313	Synpcc7942_1872	1943951	1945399	1	2.02139
637800314	Synpcc7942_1873	1945396	1946076	1	6.41263
637800315	Synpcc7942_1874	1946154	1946624	0	2.95541
637800316	Synpcc7942_1875	1946701	1948101	0	14.3933
637800317	Synpcc7942_1876	1948203	1948583	0	26.9843
637800318	Synpcc7942_1877	1948660	1950663	0	2.81537
637800319	Synpcc7942_1878	1950660	1951652	0	5.02316
637800320	Synpcc7942_1879	1951649	1952587	0	6.74121
637800321	Synpcc7942_1880	1952819	1953025	1	23.6473
637800322	Synpcc7942_1881	1953074	1954726	0	5.37689
637800323	Synpcc7942_1882	1954814	1955224	0	137.316
637800324	Synpcc7942_1883	1955407	1956126	0	12.7444
637800325	Synpcc7942_1884	1956126	1956647	0	12.5077
637800326	Synpcc7942_1885	1956644	1957411	0	9.91667
637800327	Synpcc7942_1886	1957417	1959471	1	3.87251
637800328	Synpcc7942_1887	1959524	1960816	1	2.41067
637800329	Synpcc7942_1888	1960851	1961891	1	3.26513
637800330	Synpcc7942_1889	1961987	1963582	0	10.7425
637800331	Synpcc7942_1890	1963748	1964254	1	19.2564
637800332	Synpcc7942_1891	1964412	1964972	1	33.0784
637800333	Synpcc7942_1892	1964969	1965778	1	6.8284
637800334	Synpcc7942_1893	1965754	1966530	0	5.06178
637800335	Synpcc7942_1894	1966520	1967599	0	5.60093
637800336	Synpcc7942_1895	1967770	1968582	1	22.5855
637800337	Synpcc7942_1896	1968654	1969898	0	6.4739
637800338	Synpcc7942_1897	1969931	1970821	0	4.3771
637800339	Synpcc7942_1898	1970822	1972228	0	21.4328
637800340	Synpcc7942_1899	1972290	1972778	0	3.94479
637800341	Synpcc7942_1900	1972832	1973413	1	8.89863
637800342	Synpcc7942_1901	1973458	1975839	0	2.10034
637800343	Synpcc7942_1902	1975932	1976978	0	6.89016
637800344	Synpcc7942_1903	1976983	1978113	0	12.7586
637800345	Synpcc7942_1904	1978129	1979454	0	26.9434
637800346	Synpcc7942_1905	1979496	1982498	0	14.6933
637800347	Synpcc7942_1906	1982513	1983253	0	16.9892
637800348	Synpcc7942_1907	1983417	1984493	0	115.006
637800349	Synpcc7942_1908	1984647	1985081	0	10.5402
637800350	Synpcc7942_1909	1985142	1985738	0	9.58124
637800351	Synpcc7942_1910	1985741	1986379	0	9.21283
637800352	Synpcc7942_1911	1986376	1988613	0	18.9996
637800353	Synpcc7942_1912	1988931	1989605	0	5.85185
637800354	Synpcc7942_1912a	1989729	1989818	1	712.256
637800355	Synpcc7942_1913	1989975	1990358	1	19.263
637800356	Synpcc7942_1914	1990394	1990852	1	26.0022
637800357	Synpcc7942_1915	1991020	1991412	0	18.3282
637800358	Synpcc7942_1916	1991469	1992281	0	16.4846
637800359	Synpcc7942_1917	1992369	1993463	1	5.43014
637800360	Synpcc7942_1918	1993521	1994600	1	2.62407
637800361	Synpcc7942_1919	1994565	1995326	0	12.8268
637800362	Synpcc7942_1920	1995596	1998193	0	12.7856
637800363	Synpcc7942_1921	1998203	1998655	1	1.93819
637800364	Synpcc7942_1922	1998656	1999156	0	46.6986
637800365	Synpcc7942_1923	1999240	1999896	0	55.2694
637800366	Synpcc7942_1924	2000205	2000732	0	5.76894
637800367	Synpcc7942_1925	2000732	2001583	0	4.87089
637800368	Synpcc7942_1926	2001647	2001940	0	7.93878
637800369	Synpcc7942_1927	2001982	2002824	1	6.71767
637800370	Synpcc7942_1928	2002837	2003079	1	34.1934
637800371	Synpcc7942_1929	2003133	2004293	1	11.3575
637800372	Synpcc7942_1930	2004305	2005048	1	12.5081
637800373	Synpcc7942_1931	2005055	2005825	1	6.2594
637800374	Synpcc7942_1932	2006047	2006580	1	11.4176
637800375	Synpcc7942_1933	2006589	2007635	1	13.2006
637800376	Synpcc7942_1934	2007641	2008990	1	5.45556
637800377	Synpcc7942_1935	2009232	2010020	0	5.20659
637800378	Synpcc7942_1936	2010026	2010268	0	15.3745
637800379	Synpcc7942_1937	2010387	2011127	0	13.085
637800380	Synpcc7942_1938	2011214	2012275	0	0.880414
637800381	Synpcc7942_1939	2012363	2013364	1	0.388224
637800382	Synpcc7942_1940	2013361	2014620	1	0.802381
637800383	Synpcc7942_1941	2014681	2015577	1	1.87514
637800384	Synpcc7942_1942	2015645	2016097	1	12.4658
637800385	Synpcc7942_1943	2016143	2018038	0	5.80538
637800386	Synpcc7942_1944	2018389	2019417	1	27.4568
637800387	Synpcc7942_1945	2019498	2021429	0	3.6589
637800389	Synpcc7942_1946	2021493	2021972	0	2.89375
637800390	Synpcc7942_1947	2022089	2023540	0	8.30234
637800391	Synpcc7942_1948	2023694	2023939	1	17.4837
637800392	Synpcc7942_1949	2024003	2024311	1	29.2233
637800393	Synpcc7942_1950	2024388	2024639	1	19.873
637800394	Synpcc7942_1951	2024828	2025190	1	19.4105
637800395	Synpcc7942_1952	2025399	2025740	1	7.74269
637800396	Synpcc7942_1953	2025793	2026179	0	6.44444
637800397	Synpcc7942_1954	2026183	2027877	0	10.9198
637800398	Synpcc7942_1955	2027929	2028072	1	15.3542
637800399	Synpcc7942_1956	2028196	2029113	1	35.0937
637800400	Synpcc7942_1957	2029234	2029671	0	13.9726
637800401	Synpcc7942_1958	2029762	2030133	0	22.9651
637800402	Synpcc7942_1959	2030322	2032142	1	7.28666
637800403	Synpcc7942_1960	2032190	2032696	0	20.86
637800404	Synpcc7942_1961	2032854	2033402	1	2.84335
637800405	Synpcc7942_1962	2033449	2033571	1	312.626
637800406	Synpcc7942_1963	2033871	2034767	0	7.52954
637800407	Synpcc7942_1964	2034764	2035696	0	14.0429
637800408	Synpcc7942_1965	2035730	2037379	1	5.34909
637800411	Synpcc7942_1966	2037413	2037670	1	3.82946
637800412	Synpcc7942_1967	2037772	2038638	1	3.37601
637800413	Synpcc7942_1968	2038685	2040043	1	4.00957
637800414	Synpcc7942_1969	2040474	2040851	1	60.8624
637800415	Synpcc7942_1970	2041038	2041484	0	1.8613
637800416	Synpcc7942_1971	2041481	2042239	0	7.37813
637800417	Synpcc7942_1972	2042290	2043057	0	8.38542
637800418	Synpcc7942_1973	2043151	2044320	0	9.30085
637800419	Synpcc7942_1974	2044388	2045224	0	9.02031
637800420	Synpcc7942_1975	2045410	2045763	0	65.3362
637800421	Synpcc7942_1976	2045793	2047397	0	77.0567
637800422	Synpcc7942_1977	2047567	2049564	0	43.9545
637800423	Synpcc7942_1978	2049645	2049980	0	44.0357
637800424	Synpcc7942_1979	2050014	2050736	0	3.92254
637800425	Synpcc7942_1980	2050905	2051894	1	9.12828
637800426	Synpcc7942_1981	2051891	2052499	0	22.0575
637800427	Synpcc7942_1982	2052499	2052831	0	75.6547
637800428	Synpcc7942_1983	2052981	2054405	1	15.2154
637800429	Synpcc7942_1984	2054486	2055412	1	20.438
637800430	Synpcc7942_1985	2055445	2056338	0	8.03132
637800431	Synpcc7942_1986	2056331	2057653	0	29.3364
637800432	Synpcc7942_1987	2057819	2058133	1	56.8889
637800433	Synpcc7942_1988	2058724	2059857	0	7.24691
637800434	Synpcc7942_1989	2059907	2060818	0	6.51096
637800435	Synpcc7942_1990	2060865	2061527	0	3.63348
637800436	Synpcc7942_1991	2061920	2062321	0	30.2935
637800437	Synpcc7942_1992	2062388	2063434	0	2.41834
637800438	Synpcc7942_1993	2063554	2064174	1	1.41546
637800439	Synpcc7942_1994	2064180	2064896	1	2.59414
637800440	Synpcc7942_1995	2064926	2065561	0	17.0566
637800441	Synpcc7942_1996	2065617	2065967	0	23.114
637800442	Synpcc7942_1997	2066152	2066370	0	45.653
637800443	Synpcc7942_1998	2066556	2067143	1	1.51361
637800444	Synpcc7942_1999	2067448	2067735	0	267.056
637800445	Synpcc7942_2000	2067958	2070180	0	6.23572
[truncated: 666 more rows]
